# Supplementary material for: Integrative analysis identifies oxidative stress biomarkers in non-alcoholic fatty liver disease via machine learning and weighted gene co-expression network analysis
Source: Front Immunol. 2024 Feb 27;15:1335112. doi: 10.3389/fimmu.2024.1335112 (PMC10927810; doi:10.3389/fimmu.2024.1335112)
Supplement: Supplementary file 1 [file DataSheet_1.zip]

Archive with 5 entries (5 files):
- supplement file/DEG.xlsx
- supplement file/DO.xls
- supplement file/GO.xls
- supplement file/KEGG.xls
- supplement file/OS related genes.xlsx
