# Supplementary material for: Integrative analysis identifies oxidative stress biomarkers in non-alcoholic fatty liver disease via machine learning and weighted gene co-expression network analysis
Source: Front Immunol. 2024 Feb 27;15:1335112. doi: 10.3389/fimmu.2024.1335112 (PMC10927810; doi:10.3389/fimmu.2024.1335112)
Supplement: Supplementary file 1 [file DataSheet_1.zip › supplement file/DEG.xlsx]

## Sheet: 2-DIFF
id	logFC	AveExpr	t	P.Value	adj.P.Val	B
BCHE	-1.65445	8.58581	-4.80192	1.86e-05	0.0013778	2.79213
PCOLCE2	-1.36234	8.11039	-3.81456	0.00042291	0.00913785	-0.114998
LOC654194	-1.20457	11.348	-6.48935	6.5e-08	5.54e-05	8.09568
GLYAT	-1.1374	9.20401	-3.51926	0.0010212	0.0166417	-0.925914
IGFALS	-1.10931	9.72148	-3.3913	0.00148182	0.0207171	-1.26645
DPYD	-1.07804	7.50777	-7.10861	8.03e-09	1.49e-05	10.0533
PROX1	-1.0679	8.43861	-5.07183	7.64e-06	0.000788274	3.62356
KCNMA1	-1.01538	7.33301	-7.40796	2.94e-09	8.77e-06	10.9918
DHRS10	-1.01498	7.72423	-4.22316	0.000119403	0.00398034	1.05673
RCL1	-1.00369	9.85456	-3.65597	0.000681528	0.0126582	-0.554651
IL13RA2	-0.998321	6.83549	-5.89308	4.88e-07	0.000178498	6.20355
HPRT1	-0.934858	9.26457	-5.32738	3.27e-06	0.000499219	4.41997
CFHR1	-0.926453	8.7807	-3.41214	0.00139523	0.0200264	-1.21146
SCAP1	-0.924709	9.02139	-4.87335	1.47e-05	0.00119309	3.01104
GNE	-0.917967	10.0274	-4.66634	2.89e-05	0.00171213	2.37914
MAP2K1	-0.905292	8.91984	-5.12696	6.37e-06	0.000700706	3.79471
HPR	-0.902674	9.77151	-3.48829	0.00111813	0.0176316	-1.00897
CHP	-0.892592	8.61082	-5.69567	9.5e-07	0.000270164	5.57883
SLCO1A2	-0.890448	6.22914	-4.72046	2.42e-05	0.00156604	2.54357
AGMAT	-0.879732	9.40273	-3.06854	0.00367965	0.0366366	-2.09226
FLJ39155	-0.869445	7.40399	-4.94023	1.18e-05	0.00103228	3.21677
HSPA1A	-0.860643	10.3117	-3.55725	0.000913288	0.0154489	-0.823513
CLEC4M	-0.844716	7.40927	-4.01288	0.000230269	0.00615294	0.4472
DNASE1L3	-0.840822	10.6754	-4.85004	1.59e-05	0.00124116	2.93948
FLJ20366	-0.837684	9.30834	-5.2941	3.65e-06	0.000526415	4.31584
ACMSD	-0.837311	10.6273	-4.8764	1.46e-05	0.00119176	3.0204
MCEE	-0.818819	9.71056	-5.39681	2.59e-06	0.000414404	4.63758
CCNG1	-0.812707	8.24865	-5.54111	1.6e-06	0.000332737	5.09121
HPGD	-0.808666	9.59885	-3.67938	0.000635509	0.0121114	-0.490339
CPVL	-0.80221	9.17657	-3.30749	0.00188438	0.0242881	-1.48557
FTHL8	-0.791772	10.7049	-6.4115	8.46e-08	6.66e-05	7.84863
TIMD4	-0.78893	7.45152	-3.09052	0.00346349	0.0354454	-2.03761
CCL14	-0.767361	10.4913	-5.20877	4.85e-06	0.000598323	4.04938
LOC389787	-0.766443	11.9397	-5.53232	1.65e-06	0.000332737	5.06353
CPB2	-0.765666	11.5789	-3.48236	0.00113766	0.0177481	-1.02482
ATP11C	-0.764417	8.30569	-4.76526	2.09e-05	0.00145403	2.68013
EIF1B	-0.761702	8.22329	-5.15064	5.89e-06	0.000669354	3.86834
NFIL3	-0.758696	7.80272	-3.61788	0.000763336	0.0136712	-0.658855
CYP51A1	-0.756649	7.71557	-4.2589	0.000106668	0.00368798	1.1616
SLC1A2	-0.74576	6.32756	-5.70937	9.08e-07	0.000265354	5.62212
CDO1	-0.739366	10.8204	-3.77264	0.000480142	0.00992682	-0.232092
CDKN1B	-0.730309	8.00389	-6.28795	1.28e-07	8.22e-05	7.45647
KMO	-0.725821	8.12073	-4.51666	4.69e-05	0.00232904	1.92745
MOSC2	-0.722601	9.48689	-4.82611	1.72e-05	0.00130125	2.86616
CTSO	-0.714459	9.26946	-4.49442	5.04e-05	0.00239626	1.86075
CD55	-0.712389	7.32508	-5.58199	1.39e-06	0.000315748	5.22004
DNAJC19	-0.71074	7.53992	-5.65683	1.08e-06	0.000299572	5.45615
GRHPR	-0.702721	10.0126	-3.77849	0.000471729	0.00981235	-0.215789
TAT	-0.700899	12.4013	-3.09921	0.00338147	0.0350263	-2.01596
FTHL11	-0.698694	9.78035	-6.60619	4.38e-08	4.07e-05	8.46617
NCOR1	-0.696358	7.9755	-4.42021	6.39e-05	0.00275587	1.63899
LOC653377	-0.695022	8.29418	-5.54029	1.6e-06	0.000332737	5.08864
TAF6	-0.691681	7.54815	-4.4939	5.04e-05	0.00239626	1.85918
SUMO2	-0.690807	7.69023	-5.56276	1.49e-06	0.000323542	5.15943
HAAO	-0.690357	7.44712	-4.19737	0.000129496	0.00416749	0.981312
LCAT	-0.687318	9.36123	-2.9923	0.00453129	0.04179	-2.27981
KBTBD11	-0.676826	9.02698	-3.66418	0.000665038	0.0125135	-0.532123
NDUFA4	-0.674646	12.2272	-6.66396	3.6e-08	4.07e-05	8.64922
CMTM8	-0.671636	9.61883	-4.308	9.13e-05	0.00337995	1.30622
CD4	-0.668721	7.60271	-4.5069	4.84e-05	0.00235754	1.89816
UGT1A3	-0.664918	7.0195	-3.48069	0.00114323	0.0177589	-1.02929
LOC642236	-0.654426	8.05688	-6.70478	3.14e-08	4.07e-05	8.77847
CITED2	-0.65288	8.86985	-2.93978	0.00522194	0.0455207	-2.40724
CYP4F3	-0.652309	11.3283	-3.79022	0.000455294	0.0095481	-0.18308
MTHFD1	-0.643201	8.90452	-4.31753	8.86e-05	0.00332111	1.33435
MAFB	-0.638158	8.66629	-3.44312	0.00127538	0.0190544	-1.12937
TNFAIP8L1	-0.636108	7.45026	-3.9467	0.00028243	0.00711918	0.258136
VSNL1	-0.634175	7.11989	-3.02413	0.00415538	0.039652	-2.20187
SDHD	-0.626249	9.19848	-5.07765	7.5e-06	0.000786075	3.6416
MTMR4	-0.623917	8.92048	-3.28007	0.00203731	0.025614	-1.55658
PAH	-0.617471	11.6862	-4.04877	0.000206023	0.00576077	0.550316
WDR23	-0.612111	7.30753	-3.57201	0.000874368	0.0151005	-0.783555
SDC2	-0.611347	7.08813	-4.58977	3.7e-05	0.00199481	2.14748
ALDH7A1	-0.609748	10.6314	-3.42766	0.00133392	0.0196141	-1.1704
ENTPD5	-0.609263	7.57014	-4.09916	0.000176129	0.00515001	0.695717
UGT1A4	-0.606653	8.00244	-3.20772	0.00249926	0.0289337	-1.74224
PDHX	-0.594236	7.9907	-5.24489	4.3e-06	0.000578881	4.16205
LSS	-0.594018	9.21349	-2.9922	0.00453263	0.04179	-2.28008
KIAA1737	-0.593875	8.18386	-5.07646	7.53e-06	0.000786075	3.63792
MOAP1	-0.589971	8.00942	-6.03027	3.07e-07	0.000131009	6.63856
PTGES3	-0.58958	9.04307	-5.83814	5.88e-07	0.000200561	6.02952
FTHL3	-0.587023	8.77998	-6.19595	1.75e-07	9.88e-05	7.16436
ADHFE1	-0.586911	9.90776	-3.56306	0.00089776	0.0152873	-0.807781
XLKD1	-0.583674	8.7831	-3.06103	0.00375628	0.0371491	-2.11086
ZNF680	-0.580072	6.78929	-4.71543	2.46e-05	0.00156604	2.52826
RHOB	-0.578645	9.31141	-3.64761	0.000698724	0.0129075	-0.577565
C10orf104	-0.57343	8.07684	-4.9004	1.35e-05	0.00113787	3.09414
APOH	-0.566322	12.8767	-4.77556	2.03e-05	0.00143592	2.71157
KLHDC2	-0.562689	9.56932	-3.96945	0.00026332	0.00678795	0.322984
WRB	-0.562639	7.95035	-5.32094	3.34e-06	0.000502574	4.39979
RGS5	-0.557774	7.09551	-3.66411	0.000665169	0.0125135	-0.532305
PPAP2B	-0.557701	9.22493	-3.88292	0.00034342	0.00798764	0.0773073
LPIN2	-0.557132	8.88808	-5.2627	4.06e-06	0.000564862	4.21768
ACADM	-0.554765	11.4741	-3.34565	0.00168964	0.0224411	-1.38618
YIPF4	-0.554681	7.93872	-6.32585	1.13e-07	7.71e-05	7.57677
C3orf58	-0.55434	7.25209	-4.88363	1.42e-05	0.00118272	3.04262
TINP1	-0.554169	9.3915	-4.96195	1.1e-05	0.000986327	3.28373
TXNL1	-0.547043	6.38061	-5.97366	3.72e-07	0.000152296	6.45897
MGC24039	-0.54561	7.76664	-3.36407	0.00160263	0.0217236	-1.33797
FTHL2	-0.531863	8.47822	-4.67505	2.81e-05	0.001694	2.40555
MAOB	-0.531428	9.00102	-3.72283	0.000557911	0.0110794	-0.370445
C9orf5	-0.53058	8.4573	-4.48797	5.14e-05	0.00242456	1.84143
LOC158160	-0.530223	7.46722	-2.99048	0.00455378	0.0419472	-2.28426
RNF19	-0.528529	6.66992	-4.32304	8.71e-05	0.00329984	1.35061
LOC644063	-0.528149	6.92766	-3.82954	0.000404104	0.00887467	-0.0730062
BCKDHB	-0.527008	7.45441	-4.41388	6.52e-05	0.00279042	1.62014
CP	-0.526663	9.45932	-3.38438	0.00151167	0.0209887	-1.28465
UBL3	-0.524392	9.04933	-4.64901	3.06e-05	0.00175769	2.32659
RBM7	-0.522271	6.58344	-5.02329	8.97e-06	0.000858356	3.47321
PDPK1	-0.52003	6.25311	-4.6641	2.91e-05	0.00171213	2.37236
TMED10	-0.517888	8.50118	-2.94112	0.00520324	0.0454497	-2.40402
RAMP1	-0.516357	7.72145	-3.04864	0.00388613	0.0379255	-2.1415
CNNM3	-0.510572	8.26274	-4.20954	0.000124635	0.00407511	1.01687
ABCG2	-0.506546	6.57358	-3.33943	0.00172004	0.0227427	-1.40244
RPL26	-0.505535	10.8729	-4.30414	9.24e-05	0.00338207	1.29482
PCDH20	-0.504808	6.06042	-5.6033	1.3e-06	0.000315748	5.28723
LIFR	-0.500289	6.74731	-4.84972	1.59e-05	0.00124116	2.93852
SDHAP3	-0.493873	6.91515	-3.57032	0.000878728	0.0151005	-0.78812
HSD17B8	-0.489498	9.45376	-3.25729	0.00217323	0.0266039	-1.6153
DECR1	-0.489284	10.8924	-4.28615	9.79e-05	0.00350002	1.24179
POLR3GL	-0.488827	9.87429	-4.33811	8.3e-05	0.00324157	1.3952
NFIX	-0.488624	9.52677	-3.2606	0.00215299	0.0265467	-1.6068
C1RL	-0.487715	10.083	-3.8984	0.000327536	0.00784398	0.121085
CD164	-0.486634	6.48509	-6.37581	9.54e-08	6.98e-05	7.73535
CFH	-0.484528	10.1658	-3.42298	0.00135213	0.0197118	-1.18279
OCIAD2	-0.483017	8.5358	-3.44653	0.00126281	0.0189219	-1.12032
UBE4A	-0.482036	8.08929	-4.94247	1.17e-05	0.00103228	3.22366
CNIH4	-0.478063	8.59033	-4.06934	0.000193269	0.00551366	0.609572
THEM2	-0.477137	10.0485	-3.39501	0.00146601	0.0206088	-1.25666
NFE2L2	-0.474266	9.7139	-3.14255	0.00299873	0.0324751	-1.90734
TRAPPC2	-0.471716	7.73871	-5.31525	3.4e-06	0.000504785	4.38198
MGC2803	-0.470303	8.63353	-4.60519	3.52e-05	0.00195584	2.19405
AGGF1	-0.467989	7.9018	-5.75403	7.81e-07	0.000249691	5.76332
C9orf95	-0.465872	7.81263	-3.43875	0.00129167	0.0191583	-1.14098
FMO4	-0.465812	9.44412	-3.00224	0.00441063	0.0410349	-2.25553
ABCC9	-0.465581	6.79415	-3.92021	0.00030637	0.007537	0.182861
CTBS	-0.463397	8.19504	-6.18281	1.83e-07	9.88e-05	7.12265
NMD3	-0.461901	7.34367	-5.47068	2.02e-06	0.000369831	4.86959
GLRX2	-0.459011	7.04257	-3.73022	0.000545648	0.0108853	-0.349971
ZRANB1	-0.45874	7.38937	-4.12955	0.000160184	0.00489349	0.783786
USP42	-0.458568	8.15533	-4.6858	2.71e-05	0.00166121	2.43818
C6orf151	-0.457165	6.35668	-5.16408	5.63e-06	0.000654993	3.91015
TADA1L	-0.456944	7.70549	-3.01665	0.00424105	0.0400027	-2.22025
FLJ22555	-0.455704	9.80507	-4.35575	7.85e-05	0.00312436	1.44743
SALL1	-0.455329	6.41385	-5.20188	4.97e-06	0.000604909	4.02789
MCCC2	-0.454924	7.1583	-3.83324	0.00039958	0.00881314	-0.0626113
FGD2	-0.453277	8.44173	-3.49426	0.0010988	0.0174885	-0.993
LARP2	-0.453158	8.08426	-3.26379	0.00213359	0.026422	-1.59857
EBI3	-0.452256	6.95381	-3.8852	0.000341037	0.00796844	0.0837426
TMEM16A	-0.449853	7.20822	-2.96763	0.00484438	0.0433748	-2.33987
ADH1A	-0.449543	14.3327	-3.66194	0.000669496	0.0125556	-0.538268
OIT3	-0.446249	7.14166	-3.48268	0.00113659	0.0177481	-1.02397
MRPS35	-0.445865	8.21512	-5.45461	2.14e-06	0.000383445	4.81907
C7orf11	-0.445582	7.87878	-3.3118	0.00186139	0.0240828	-1.47439
LOC654201	-0.445229	6.25856	-4.39968	6.82e-05	0.00283926	1.57788
LBX2	-0.445101	6.77941	-2.89204	0.00593404	0.0495946	-2.52181
GCH1	-0.44359	8.50153	-3.50882	0.00105295	0.0169966	-0.953963
PTMA	-0.443532	7.71534	-4.29492	9.52e-05	0.00344184	1.26764
SAP30	-0.44352	6.9011	-5.15231	5.85e-06	0.000669354	3.87351
IER3IP1	-0.443397	7.25525	-6.07944	2.6e-07	0.000115766	6.79457
ANKRD55	-0.443357	6.24863	-5.03347	8.68e-06	0.000845753	3.50474
ZNF447	-0.44161	8.82015	-3.20501	0.00251835	0.029089	-1.74914
TMEM66	-0.441542	11.8948	-5.41545	2.43e-06	0.000407837	4.69607
IL2RB	-0.440976	7.15377	-2.94342	0.00517116	0.0452709	-2.39848
ORC2L	-0.438807	7.53695	-3.56879	0.000882723	0.0151005	-0.792282
IQWD1	-0.438006	10.5584	-3.65535	0.000682792	0.0126582	-0.556355
MTHFD2L	-0.436377	7.46611	-2.98053	0.00467818	0.0425569	-2.3085
C6	-0.435915	13.4103	-3.58187	0.000849269	0.0147813	-0.756824
LOC645317	-0.435543	9.09909	-3.52414	0.00100669	0.0165415	-0.912796
NME7	-0.435411	6.81195	-4.40358	6.74e-05	0.00283833	1.58948
MRPL11	-0.434301	7.97222	-5.22977	4.53e-06	0.000578881	4.11486
IL6R	-0.433048	6.74967	-2.89208	0.00593339	0.0495946	-2.52171
LOC649946	-0.432196	8.45861	-4.33137	8.48e-05	0.00328671	1.37524
SHANK3	-0.431532	9.16545	-3.11075	0.00327524	0.0345911	-1.98711
MGC24381	-0.430903	6.68668	-5.71861	8.8e-07	0.000265354	5.65134
HS3ST3A1	-0.430791	6.50242	-3.6583	0.00067681	0.0126396	-0.548262
ACADL	-0.430525	7.46377	-3.03913	0.00398861	0.0385453	-2.16497
SLC31A2	-0.429078	8.42097	-3.93417	0.000293519	0.00730868	0.222503
TBCA	-0.428186	12.0773	-4.69482	2.63e-05	0.00164401	2.4656
LOC652461	-0.427407	6.24721	-4.79324	1.91e-05	0.00139076	2.76558
AK3L1	-0.426438	7.27096	-3.23634	0.00230581	0.0275352	-1.6691
ESAM	-0.424505	7.55196	-5.43488	2.28e-06	0.000395748	4.75709
LRRC47	-0.423059	8.41964	-4.70855	2.52e-05	0.00158181	2.50736
C12orf29	-0.422773	7.34432	-5.36798	2.85e-06	0.000449318	4.54716
TNRC5	-0.422657	7.05812	-4.05406	0.00020267	0.00568254	0.565529
ZNF181	-0.421728	6.09173	-7.88931	5.92e-10	6.06e-06	12.4853
ABTB2	-0.421428	6.5535	-5.13349	6.23e-06	0.000693157	3.81499
SLC1A1	-0.41789	7.22036	-3.34465	0.00169452	0.0224634	-1.38881
TMEM116	-0.414936	7.59134	-3.84018	0.000391231	0.00866635	-0.0431124
ALDH3A2	-0.414933	6.94772	-3.87475	0.000352095	0.00807925	0.0542509
NR5A2	-0.414141	9.06066	-3.17121	0.00276844	0.0309304	-1.83498
RBBP7	-0.414016	7.11224	-4.03027	0.000218192	0.00596492	0.49712
ACY3	-0.410654	7.05227	-3.16576	0.00281088	0.0312002	-1.84876
SLC35B4	-0.410255	6.91177	-3.80465	0.000435813	0.00931129	-0.142732
GATAD2B	-0.408853	7.136	-3.5414	0.000956907	0.0160016	-0.866302
NARG1L	-0.407926	6.63864	-6.10706	2.37e-07	0.000110233	6.88222
PIK3AP1	-0.407454	7.0282	-3.29443	0.00195581	0.0249263	-1.51943
ST13	-0.407329	9.77018	-3.35161	0.00166102	0.0223082	-1.37061
PTPRB	-0.405255	7.18773	-4.72012	2.43e-05	0.00156604	2.54253
FAM18B	-0.404834	8.40166	-3.81986	0.000416157	0.0090616	-0.100139
ARV1	-0.401855	8.06022	-5.23052	4.51e-06	0.000578881	4.11721
C2orf25	-0.40027	10.7448	-3.84116	0.00039007	0.00865938	-0.0403686
MINPP1	-0.399666	7.01173	-5.25989	4.09e-06	0.000564862	4.20891
B3GNT6	-0.398196	7.77553	-4.03644	0.000214064	0.0059209	0.514824
PLEKHA1	-0.397053	9.31411	-4.2875	9.74e-05	0.00349907	1.24574
ANKRD46	-0.395972	8.89278	-3.7012	0.000595326	0.0116049	-0.430219
ERMAP	-0.395673	7.4274	-4.42248	6.34e-05	0.00275002	1.64574
LOC144481	-0.395363	6.05231	-4.5672	3.98e-05	0.00212791	2.07942
MTFR1	-0.394358	8.56308	-3.35438	0.00164788	0.02219	-1.36337
BRPF3	-0.392575	7.85011	-4.6842	2.73e-05	0.00166121	2.43335
PSMA3	-0.391457	7.39558	-4.20053	0.000128219	0.00415607	0.990522
FLJ11017	-0.391201	7.73051	-3.87532	0.000351493	0.00807925	0.0558341
HMG1L1	-0.390204	7.92095	-4.33532	8.37e-05	0.00325804	1.38693
PVALB	-0.389959	6.54891	-4.17106	0.000140655	0.00442352	0.904513
ATP6AP2	-0.389325	9.76342	-4.07605	0.000189277	0.00544118	0.628928
FH	-0.387148	11.2729	-3.94957	0.000279941	0.00709137	0.266328
TCP1	-0.387054	6.33492	-4.19925	0.000128735	0.00415607	0.986789
ST7	-0.385736	7.85535	-4.64289	3.12e-05	0.00177498	2.30808
GPR89A	-0.383516	7.16109	-4.83599	1.66e-05	0.00128845	2.89643
EXOSC3	-0.383048	7.74723	-4.2827	9.89e-05	0.00350921	1.23161
ZCCHC9	-0.382142	8.82694	-4.27557	0.000101192	0.00355875	1.21062
IMMT	-0.380706	8.78548	-4.44214	5.95e-05	0.00266126	1.70439
BCL2L2	-0.377006	7.44667	-4.40185	6.77e-05	0.00283926	1.58433
CALCOCO2	-0.376446	7.40862	-5.35621	2.97e-06	0.000460263	4.51027
ZC3HAV1	-0.374508	8.70106	-3.39792	0.00145375	0.0204926	-1.24899
MTDH	-0.374334	8.17528	-4.34706	8.07e-05	0.00317485	1.4217
PRIM1	-0.373741	6.37975	-5.7151	8.9e-07	0.000265354	5.64024
TOR1AIP1	-0.373259	9.33673	-3.53992	0.000961079	0.016019	-0.870291
CEP57	-0.372461	6.74854	-4.55694	4.12e-05	0.00213134	2.04852
SMARCA1	-0.372059	7.00022	-4.3186	8.83e-05	0.00332111	1.33751
NMI	-0.371935	7.79245	-4.36696	7.57e-05	0.0030385	1.48066
USP6NL	-0.37132	7.71854	-3.18613	0.00265526	0.030093	-1.79715
ME2	-0.369038	7.34023	-4.0372	0.000213557	0.0059209	0.517023
MEGF9	-0.36832	6.1921	-4.71569	2.46e-05	0.00156604	2.52905
NR1D2	-0.368268	6.79551	-3.55257	0.000925948	0.0156372	-0.836141
ASAHL	-0.366829	8.10354	-3.25134	0.00221011	0.0268307	-1.63059
PKD2	-0.366088	6.81538	-3.19168	0.00261435	0.0297611	-1.78307
C1orf171	-0.365681	6.44434	-5.23527	4.44e-06	0.000578881	4.13203
RSU1	-0.365389	7.58687	-3.62026	0.00075795	0.0136712	-0.652349
RAP2C	-0.36316	7.58164	-3.81366	0.000424062	0.00913785	-0.117508
TMTC4	-0.362815	6.92957	-5.62666	1.2e-06	0.000306703	5.36092
UQCRB	-0.362778	8.66693	-3.88542	0.000340807	0.00796844	0.0843681
PNPLA4	-0.362691	6.45399	-3.45428	0.00123468	0.0185967	-1.09971
HECA	-0.361707	6.96748	-4.87727	1.45e-05	0.00119176	3.02308
HDAC4	-0.361014	6.38488	-4.34949	8e-05	0.00317481	1.4289
CCDC16	-0.360908	7.98701	-4.12999	0.00015996	0.00489349	0.785082
CHCHD7	-0.360783	7.81336	-4.49779	4.98e-05	0.0023934	1.87085
SAR1B	-0.360375	10.3752	-3.22716	0.00236624	0.0279955	-1.6926
PTPLB	-0.360103	9.75267	-3.25003	0.00221834	0.0268351	-1.63397
NFXL1	-0.360026	6.87797	-4.26641	0.000104165	0.00362156	1.18369
LOC649682	-0.359282	10.1175	-3.10234	0.00335232	0.0349914	-2.00814
LOC653342	-0.359081	6.46412	-4.50482	4.87e-05	0.00236216	1.8919
LOC654037	-0.358726	7.18757	-3.10375	0.00333933	0.0349792	-2.00463
IL1RAP	-0.358263	5.90862	-6.10798	2.36e-07	0.000110233	6.88515
LOC646900	-0.357121	7.08326	-5.53008	1.66e-06	0.000332737	5.0565
GIPC2	-0.356841	6.04617	-5.08452	7.33e-06	0.000781329	3.66291
LOC219854	-0.356123	8.33897	-3.8891	0.000336995	0.00792829	0.0947644
KLHL2	-0.35609	7.28031	-4.66529	2.9e-05	0.00171213	2.37596
CHPT1	-0.354714	9.8521	-4.10535	0.000172761	0.00511623	0.713632
SLTM	-0.354655	6.07895	-5.06882	7.72e-06	0.000788274	3.61424
LOC440055	-0.353926	9.82821	-3.18448	0.00266757	0.0301324	-1.80134
PPA2	-0.352473	9.12479	-3.5286	0.000993597	0.0164273	-0.900797
RPLP1	-0.352065	9.32449	-3.28914	0.0019855	0.0252104	-1.53314
IFP38	-0.351413	7.01088	-4.42919	6.21e-05	0.00270308	1.66574
FAM36A	-0.351259	6.81011	-3.534	0.000977946	0.0162105	-0.886242
TDRD6	-0.350508	6.58849	-3.3005	0.00192231	0.024592	-1.50371
LOC644162	-0.350299	6.54785	-6.15469	2.02e-07	0.000103213	7.03338
ATP1B1	-0.350283	9.5983	-3.21708	0.0024344	0.0285053	-1.71837
C16orf69	-0.34781	7.95658	-3.62922	0.000738038	0.0134396	-0.627884
ADK	-0.347603	6.95974	-3.59303	0.000821685	0.0144487	-0.72651
NR3C1	-0.34638	6.85695	-3.37481	0.00155389	0.0212885	-1.3098
LOC133619	-0.346094	7.88482	-4.56653	3.99e-05	0.00212791	2.07741
LYCAT	-0.344603	8.09137	-3.80338	0.000437501	0.00932789	-0.146301
ZKSCAN1	-0.343132	6.15568	-3.47446	0.0011642	0.0178954	-1.04594
PDCD5	-0.342788	8.38084	-3.93844	0.000289692	0.00724869	0.234643
ACAD10	-0.342693	7.73344	-3.31824	0.00182746	0.0237338	-1.45763
CHMP5	-0.342366	8.03084	-4.36851	7.53e-05	0.00303539	1.48527
OSBPL8	-0.342177	6.81972	-4.38452	7.16e-05	0.00294232	1.5328
C8A	-0.341501	13.287	-3.45351	0.00123746	0.0185967	-1.10177
BSN	-0.34076	6.24868	-3.62497	0.000747417	0.0135399	-0.639489
DYNLT3	-0.340233	8.37055	-3.79089	0.000454359	0.00954808	-0.181185
G3BP1	-0.338655	7.63312	-3.94794	0.000281349	0.00710944	0.261685
NAT13	-0.33795	6.34525	-5.11769	6.57e-06	0.000714909	3.76588
LOC162073	-0.337808	7.8633	-2.98533	0.00461784	0.0421578	-2.29682
FCGR2B	-0.337331	6.40631	-4.74952	2.2e-05	0.00148438	2.6321
USP47	-0.337174	6.96734	-4.32957	8.53e-05	0.00329193	1.36994
PNPLA8	-0.337164	7.59616	-3.0996	0.0033778	0.0350237	-2.01498
LOC388789	-0.336435	8.86431	-3.76049	0.000498095	0.0102261	-0.265938
C14orf24	-0.336069	6.28694	-3.75458	0.000507051	0.0103164	-0.282366
GOLGA8A	-0.333564	6.44171	-3.34545	0.00169065	0.0224411	-1.38673
SEC61A2	-0.332999	6.77202	-3.32072	0.00181461	0.023657	-1.45121
RANBP6	-0.332793	6.56705	-5.03596	8.61e-06	0.000845753	3.51244
ASCIZ	-0.332624	7.26253	-5.57642	1.42e-06	0.000315748	5.20249
SAR1A	-0.331382	7.68632	-3.12537	0.00314523	0.033543	-1.95049
TMEM170	-0.331227	6.6279	-4.17961	0.000136927	0.00433842	0.929469
BXDC5	-0.330704	7.13621	-4.56283	4.04e-05	0.00213134	2.06626
PIK3C2G	-0.329451	7.06129	-3.24664	0.00223968	0.0270294	-1.64267
GNL3L	-0.329416	7.53382	-2.9179	0.00553782	0.0474364	-2.45991
LOC339804	-0.327993	6.51453	-3.31067	0.00186739	0.0241071	-1.47732
SMARCC2	-0.327084	7.81187	-3.17067	0.00277265	0.0309436	-1.83636
LOC643674	-0.326955	7.19234	-5.25651	4.14e-06	0.000564862	4.19835
C5orf14	-0.324807	6.61658	-4.05512	0.000202005	0.00568111	0.568575
ZMYM6	-0.32478	8.83089	-3.1082	0.00329846	0.034622	-1.9935
LOC441168	-0.32442	6.30275	-4.71823	2.44e-05	0.00156604	2.53679
EBAG9	-0.324158	6.19205	-4.77081	2.06e-05	0.00144164	2.69707
CCNC	-0.324031	6.93087	-4.12616	0.000161888	0.00491621	0.773962
RAD21	-0.323512	7.56396	-3.75599	0.000504895	0.010293	-0.278437
LCMT2	-0.322825	7.38085	-3.41139	0.00139824	0.0200415	-1.21343
SEC24A	-0.322811	6.85493	-3.54386	0.000949997	0.0159643	-0.859657
CACYBP	-0.322076	7.38032	-2.95759	0.00497744	0.0441796	-2.3642
LOC643300	-0.31937	6.59172	-3.13797	0.0030371	0.0326832	-1.91884
SLC38A6	-0.317826	6.45853	-5.49238	1.88e-06	0.000363354	4.93782
KARCA1	-0.316403	6.6729	-3.14115	0.00301043	0.0325674	-1.91086
OSRF	-0.314472	6.32987	-4.97492	1.05e-05	0.000953423	3.32375
SNX4	-0.312353	8.77107	-4.54435	4.29e-05	0.00219429	2.01064
RBM34	-0.312302	7.02699	-4.18207	0.000135877	0.00433199	0.936617
RAD51	-0.311454	7.28362	-3.84741	0.00038271	0.00855164	-0.0227763
PLGLB2	-0.311112	6.34301	-4.98248	1.03e-05	0.000946719	3.34707
CHCHD1	-0.310871	6.89813	-4.68982	2.68e-05	0.00166083	2.4504
LOC642946	-0.309638	6.27447	-3.4032	0.00143176	0.0202479	-1.23507
CAND1	-0.308461	6.46168	-4.62263	3.33e-05	0.00187244	2.24676
ECM1	-0.307819	6.98467	-3.06096	0.00375702	0.0371491	-2.11103
SNX14	-0.307364	8.41671	-4.00802	0.000233757	0.0062137	0.433271
GOPC	-0.305964	6.66209	-5.8897	4.94e-07	0.000178498	6.19283
CD82	-0.302226	7.14392	-3.02112	0.0041897	0.0397954	-2.20928
TLR4	-0.301925	6.3804	-4.15905	0.000146052	0.00454314	0.869544
UQCRC2	-0.301409	8.56229	-3.73361	0.000540114	0.0108596	-0.34058
ARMC5	-0.301068	6.2154	-3.97371	0.000259888	0.00672364	0.335128
FLJ10178	-0.300486	6.68315	-3.80123	0.000440353	0.00934974	-0.152297
PDIA3P	-0.300199	6.95234	-3.2582	0.00216767	0.0265774	-1.61297
UGCGL2	0.300154	7.19716	4.54455	4.29e-05	0.00219429	2.01126
HSBP1	0.300622	10.3347	4.53093	4.48e-05	0.00225737	1.9703
DNAJB6	0.30107	8.81105	3.22788	0.00236145	0.0279712	-1.69076
LOC541471	0.302741	5.97833	3.04999	0.00387178	0.037912	-2.13817
C17orf59	0.303305	6.399	3.98332	0.000252297	0.00655437	0.362577
SOX4	0.303343	6.42962	2.88994	0.00596729	0.0498117	-2.52681
BAZ1B	0.303531	8.3644	4.64254	3.12e-05	0.00177498	2.30701
RABL4	0.304603	7.57478	4.47478	5.36e-05	0.00250164	1.80194
CAPZB	0.307241	9.34633	3.95676	0.000273817	0.00700561	0.286798
MGC10471	0.307522	10.3732	3.5045	0.00106635	0.0171051	-0.965549
LRRC8E	0.310868	6.46945	4.47395	5.38e-05	0.00250164	1.79944
MCOLN1	0.31116	8.79089	3.32079	0.00181422	0.023657	-1.45101
AFTPH	0.311868	7.45856	4.31113	9.04e-05	0.00337689	1.31544
KLHL22	0.31257	8.30522	3.7063	0.000586291	0.0114725	-0.416139
LOC129138	0.312922	7.51013	3.659	0.000675399	0.0126363	-0.546342
CDC2L1	0.313355	6.99787	4.46643	5.51e-05	0.00253973	1.77695
C18orf22	0.313693	7.41004	3.43565	0.00130337	0.0192856	-1.14922
C6orf89	0.31375	6.96496	4.12393	0.000163021	0.00493005	0.767486
TETRAN	0.316959	9.07017	2.94813	0.00510592	0.0448424	-2.38708
LOC440926	0.317052	11.9973	4.43514	6.09e-05	0.002698	1.6835
SETMAR	0.317467	8.03875	3.84512	0.000385395	0.00857419	-0.0292327
CHST3	0.318155	6.60386	3.90443	0.000321546	0.00775049	0.138149
SAPS1	0.318195	7.0656	5.01285	9.29e-06	0.000871977	3.44092
TBC1D22B	0.318843	6.97897	4.53324	4.44e-05	0.00225176	1.97723
FLII	0.31923	7.77783	3.1679	0.00279413	0.0310479	-1.84335
ZNF76	0.320891	7.08195	4.43948	6.01e-05	0.00267235	1.69645
C19orf10	0.320984	9.4293	3.08375	0.00352881	0.0358273	-2.05448
BRD2	0.321936	10.4829	3.54564	0.00094505	0.0159073	-0.854869
FLJ22374	0.321945	6.52661	3.35773	0.00163211	0.0220356	-1.35459
TOP1MT	0.323268	6.6861	3.85856	0.000369931	0.00833629	0.00859463
C14orf172	0.323909	6.711	3.58278	0.000846987	0.0147813	-0.754353
PEF1	0.324218	8.63195	4.78486	1.96e-05	0.00140588	2.73997
RNPEP	0.325289	7.7419	3.18071	0.00269587	0.0303842	-1.81091
TK2	0.326403	7.80235	4.07044	0.000192607	0.00551366	0.612755
SH3MD4	0.327197	6.69361	4.23748	0.00011413	0.00384214	1.09872
TMEM9B	0.330096	9.06858	3.23211	0.00233349	0.0278009	-1.67994
SH2D4A	0.330593	7.44652	3.52051	0.00101749	0.0166076	-0.922574
ITGA5	0.330881	8.37342	3.38817	0.00149522	0.0208476	-1.27467
LOC651436	0.332421	11.9326	3.0016	0.00441836	0.0410391	-2.25711
NSUN5B	0.332686	7.73345	2.99526	0.00449503	0.0415932	-2.27258
MGC34647	0.332774	6.12074	3.94433	0.000284492	0.00713601	0.251404
RALY	0.333091	8.40639	4.32408	8.68e-05	0.00329984	1.35371
CXXC5	0.333319	11.0875	3.48095	0.00114236	0.0177589	-1.0286
UBC	0.333324	14.1304	4.42931	6.2e-05	0.00270308	1.66611
C17orf45	0.334013	11.7337	2.9228	0.00546556	0.0470434	-2.44814
AQP1	0.335082	6.2775	3.25082	0.00221338	0.0268351	-1.63194
SAE1	0.339283	10.6845	4.30264	9.29e-05	0.00338258	1.2904
GRIA3	0.339569	6.72932	3.07511	0.00361375	0.0363649	-2.07595
LOC388275	0.339895	8.56507	3.50282	0.00107163	0.0171628	-0.970069
CAPNS1	0.340115	9.94055	3.10242	0.00335156	0.0349914	-2.00793
MGC3731	0.340218	8.99767	4.01599	0.000228065	0.00614216	0.45611
CCDC12	0.340368	9.0129	3.93444	0.000293273	0.00730868	0.223276
AKAP8L	0.341583	7.82122	3.09682	0.00340386	0.0352169	-2.02192
USF1	0.342129	7.71288	3.28652	0.00200032	0.0253671	-1.53991
C11orf48	0.343484	8.00372	3.73138	0.000543739	0.0108708	-0.346742
DYNLT1	0.344844	9.26487	3.17949	0.00270514	0.0304224	-1.81402
NUDT18	0.345861	7.04557	3.23551	0.00231119	0.0275673	-1.67122
USP7	0.346269	7.742	4.21134	0.000123928	0.004065	1.02216
DGCR2	0.34634	8.18295	3.24397	0.00225667	0.0271804	-1.64954
CNOT2	0.348201	8.8051	6.63371	3.99e-08	4.07e-05	8.55337
C6orf106	0.348491	8.08537	3.16276	0.00283457	0.0313386	-1.85636
DMAP1	0.348783	8.8715	3.20563	0.002514	0.0290715	-1.74757
PPIC	0.349649	8.86667	2.93383	0.00530623	0.0458648	-2.42161
SUPT16H	0.352855	9.45813	3.78858	0.000457547	0.00957136	-0.187634
UBQLN4	0.353407	9.25376	3.16991	0.00277852	0.0309753	-1.83827
NGRN	0.353559	7.7794	3.28279	0.00202162	0.0255108	-1.54954
TTC15	0.355406	9.54637	4.20264	0.00012737	0.00415129	0.996695
MGAT1	0.356386	10.1886	3.61577	0.000768119	0.013695	-0.664594
S100A16	0.356909	9.52027	3.93325	0.000294345	0.00731148	0.219901
Septin 2	0.358165	11.6631	4.08354	0.00018491	0.00534569	0.650578
ZNF35	0.358938	6.83042	4.6393	3.15e-05	0.0017838	2.2972
JARID1A	0.359135	8.68509	5.2943	3.65e-06	0.000526415	4.31647
PLOD1	0.360006	10.7757	3.68029	0.000633779	0.0121009	-0.48783
ATPBD1B	0.361772	7.78323	4.30627	9.18e-05	0.00337995	1.30111
DIABLO	0.362479	8.00664	4.75041	2.2e-05	0.00148438	2.63481
MCM4	0.364618	7.58983	3.52158	0.00101428	0.0165817	-0.919681
MCM3	0.364678	7.31782	3.40867	0.00140931	0.0201173	-1.22063
C1orf128	0.366186	9.91613	5.02975	8.78e-06	0.000848134	3.49323
RHBDD2	0.366733	10.7996	3.18986	0.00262769	0.0298798	-1.78769
SPA17	0.369681	6.48774	3.40369	0.00142971	0.0202479	-1.23376
SULT1C1	0.369841	6.00924	3.42675	0.00133742	0.0196373	-1.1728
LOC153561	0.372134	7.00771	3.39696	0.00145778	0.0205212	-1.25151
LOC649418	0.372629	6.97203	3.47332	0.00116808	0.0178954	-1.04898
SLC12A9	0.372889	8.33359	3.6855	0.000623987	0.0120035	-0.473501
HARS	0.374357	8.61722	3.123	0.00316604	0.0336811	-1.95645
SDHC	0.375437	9.66195	3.65476	0.000683991	0.0126582	-0.557968
CD2BP2	0.379087	9.49586	3.60917	0.000783319	0.0139175	-0.682595
LMNB2	0.37942	7.33206	3.29375	0.00195961	0.0249436	-1.5212
TSEN54	0.379554	7.10151	6.6106	4.31e-08	4.07e-05	8.48015
C6orf125	0.381961	9.17624	4.34785	8.05e-05	0.00317485	1.42402
C1orf188	0.38281	7.39038	3.2228	0.00239552	0.0281929	-1.70376
TSPAN4	0.384744	8.66049	3.13807	0.00303631	0.0326832	-1.91861
RPL39L	0.385149	6.66994	3.1525	0.00291679	0.0320628	-1.88226
SETBP1	0.386151	8.36784	3.19664	0.00257822	0.029478	-1.77045
PIGQ	0.386575	8.03449	3.79269	0.0004519	0.00951594	-0.176178
PHLDA3	0.386653	6.13423	3.99779	0.00024127	0.00636432	0.403968
NOMO1	0.38707	7.80236	2.91713	0.00554928	0.0474447	-2.46176
PSMC3	0.389058	9.50697	3.73907	0.000531304	0.0107246	-0.325425
SATB2	0.391997	6.96309	4.65748	2.97e-05	0.00173003	2.35226
HIST2H2AC	0.392179	8.71167	2.95668	0.00498966	0.0442115	-2.3664
TMEM50B	0.394007	7.34028	3.32976	0.00176833	0.0232312	-1.42767
SQSTM1	0.395153	10.768	3.15648	0.00288464	0.0317777	-1.87222
FLJ43855	0.395313	6.19118	3.37704	0.00154397	0.0211809	-1.30395
QRICH1	0.396167	9.41942	5.48126	1.95e-06	0.000369831	4.90285
DAG1	0.396307	9.13566	3.49114	0.00110885	0.0175875	-1.00134
ARL17P1	0.396675	6.54378	3.12874	0.003116	0.0333568	-1.94204
ANXA8	0.39675	6.40978	2.98498	0.0046222	0.0421601	-2.29767
ADA	0.399722	7.3822	3.66176	0.00066986	0.0125556	-0.538769
ITGB7	0.399862	7.23979	3.35587	0.00164084	0.0221243	-1.35946
DTNA	0.401629	6.15199	3.89613	0.000329819	0.00784969	0.114663
SH3TC1	0.40212	7.92402	3.453	0.0012393	0.0185967	-1.10313
C3orf9	0.402243	9.33757	3.31307	0.00185463	0.0240257	-1.47108
TMEM115	0.403056	8.3699	5.63316	1.17e-06	0.000306703	5.38143
UBP1	0.407198	9.50687	4.91082	1.3e-05	0.00111804	3.1262
TRIP6	0.409415	9.79824	4.76196	2.12e-05	0.00145403	2.67005
MYO1D	0.409569	7.6916	3.70052	0.000596531	0.0116063	-0.432081
BATF	0.410093	6.30791	3.52453	0.00100553	0.0165415	-0.911738
POLRMT	0.410913	9.08193	3.99204	0.000245593	0.00644462	0.387518
RPS9	0.411795	12.1572	4.42955	6.2e-05	0.00270308	1.66682
RPS3	0.414007	12.5362	3.12523	0.0031465	0.033543	-1.95086
RPL32	0.414709	7.12916	3.30049	0.00192238	0.024592	-1.50374
PTK6	0.415268	6.26092	4.30381	9.25e-05	0.00338207	1.29386
SPTAN1	0.418445	9.20254	4.68755	2.7e-05	0.00166121	2.44352
CUEDC1	0.418603	7.43293	3.6686	0.000656324	0.0124156	-0.519991
FLJ10154	0.418884	10.5489	4.17511	0.000138876	0.00438661	0.916335
ARPC5L	0.420799	9.30578	3.29695	0.00194183	0.024779	-1.5129
OGDH	0.42413	8.6013	4.391	7.01e-05	0.00289371	1.55207
COL16A1	0.424736	6.52745	3.0112	0.00430448	0.040489	-2.23361
TCIRG1	0.425296	8.90093	3.38617	0.0015039	0.0209115	-1.27995
AK1	0.426419	7.6303	2.96389	0.0048935	0.0436999	-2.34893
SLC41A3	0.427709	8.1646	4.19507	0.000130438	0.00417365	0.974579
LOC387867	0.428466	11.5505	2.96164	0.00492343	0.0438613	-2.3544
DDR1	0.4286	6.89581	4.04763	0.000206754	0.00576546	0.547031
TFAM	0.432873	8.53782	5.26064	4.08e-06	0.000564862	4.21124
CARS	0.433612	8.01052	3.28536	0.00200696	0.0254198	-1.54292
C11orf9	0.436201	6.52098	3.42096	0.00136007	0.0197702	-1.18814
MYL6	0.437045	13.2452	4.11621	0.000166999	0.0050063	0.745111
NPLOC4	0.439399	7.92229	4.25001	0.000109705	0.0037582	1.13549
ZD52F10	0.440793	6.33224	3.87501	0.000351822	0.00807925	0.05497
C2orf24	0.44227	7.73301	5.61105	1.26e-06	0.000315341	5.31168
COPG	0.443484	9.50323	3.64047	0.000713742	0.013067	-0.597116
BUB3	0.446	10.3529	4.97841	1.04e-05	0.000950943	3.33451
KHSRP	0.452027	8.31583	4.25646	0.000107492	0.00370395	1.15444
RAB3IP	0.45454	8.66045	4.28218	9.91e-05	0.00350921	1.23008
DCUN1D3	0.454852	8.45398	4.08886	0.000181875	0.00528782	0.66593
FBXO17	0.45543	8.26449	4.00804	0.000233741	0.0062137	0.433336
BEX2	0.458309	6.81104	3.1543	0.00290218	0.0319365	-1.87771
EHD1	0.459657	9.3075	4.82714	1.71e-05	0.00130125	2.8693
SLC4A7	0.462338	7.83854	3.54571	0.000944851	0.0159073	-0.854675
RPL15	0.463403	7.94687	3.02854	0.0041057	0.0393793	-2.19104
VAMP8	0.463798	11.0282	4.09199	0.00018011	0.0052514	0.674981
ANKRD33	0.4646	9.48388	3.09995	0.00337458	0.0350237	-2.01411
SDCBP2	0.465033	6.28098	3.4248	0.00134499	0.019677	-1.17796
PLOD2	0.466194	11.1364	3.4995	0.00108206	0.0172759	-0.978949
DPP9	0.470367	9.97669	3.28073	0.00203352	0.025614	-1.55488
COL4A3	0.478146	6.1969	3.50724	0.00105784	0.0170486	-0.958205
TUBG2	0.48023	7.39432	4.14137	0.000154367	0.0047461	0.818125
FEM1A	0.481434	9.12878	4.79026	1.93e-05	0.00139103	2.75647
RPL18A	0.481488	13.0533	3.82151	0.000414084	0.00903568	-0.0955289
YWHAH	0.485012	11.2584	3.18328	0.00267657	0.0302007	-1.80439
RCD-8	0.486267	9.06854	4.67274	2.83e-05	0.001694	2.39855
APH1B	0.486391	7.02807	3.42048	0.00136193	0.0197702	-1.18939
PPP2R1A	0.486654	10.5592	5.40269	2.54e-06	0.000412788	4.65601
SH3GLB2	0.486708	9.89626	5.1837	5.27e-06	0.000635034	3.97124
SND1	0.490364	10.1792	4.0329	0.000216422	0.00595392	0.504673
CLCN7	0.492081	10.7857	4.23153	0.000116292	0.00390207	1.08127
MCM6	0.492124	8.61357	2.97944	0.00469209	0.0426456	-2.31116
BLCAP	0.493918	8.83207	3.55984	0.000906329	0.015382	-0.816496
DKFZp434K1815	0.494746	7.55896	4.61819	3.38e-05	0.00188919	2.23333
ATP2A2	0.495209	8.8873	2.90153	0.00578554	0.0490181	-2.49911
CCT3	0.495348	9.59456	3.93091	0.000296466	0.00734632	0.213259
HNRPL	0.496459	8.67437	4.72917	2.36e-05	0.00155547	2.57009
EGLN2	0.499978	7.78368	5.20941	4.84e-06	0.000598323	4.05137
NUP93	0.508063	7.96417	4.77413	2.03e-05	0.00143592	2.70721
SLC44A3	0.508198	6.98387	3.69396	0.000608373	0.0117918	-0.450177
MCM2	0.513844	6.88356	3.16263	0.0028356	0.0313386	-1.85669
ABCC3	0.517465	11.7667	3.95588	0.000274559	0.00700706	0.284295
SHC1	0.521884	10.5491	3.4687	0.0011839	0.0180299	-1.06129
ITGB5	0.52488	11.0342	3.75026	0.000513702	0.010431	-0.294378
TSPO	0.525377	10.9165	3.19914	0.0025602	0.0293611	-1.76409
IL6	0.527359	6.48507	2.95063	0.00507172	0.0446294	-2.38105
MAD2L2	0.529366	9.78383	3.89138	0.000334652	0.0078913	0.101215
SLC17A4	0.529391	8.48028	3.27189	0.00208519	0.0259608	-1.5777
BSG	0.529463	10.1653	3.97336	0.000260168	0.00672364	0.334133
B4GALT7	0.531673	8.49746	4.23799	0.000113946	0.00384214	1.10022
DHCR7	0.534644	10.3824	3.00941	0.00432548	0.0406119	-2.23799
GEM	0.536527	6.88584	2.95172	0.00505683	0.0445502	-2.37841
EFTUD2	0.543562	9.05938	5.44868	2.18e-06	0.000384389	4.80045
B3GAT3	0.544552	7.52454	4.46346	5.56e-05	0.00254599	1.76808
SIL1	0.545107	10.7589	3.87152	0.00035559	0.0080869	0.0451247
TUBB2C	0.545419	9.41997	3.2551	0.00218675	0.0267054	-1.62094
TMEM63A	0.545885	7.70691	4.3216	8.75e-05	0.00330268	1.34637
TNK2	0.549497	8.81306	3.79809	0.000444566	0.00940019	-0.161082
P4HA2	0.557191	7.71424	3.73131	0.000543857	0.0108708	-0.346942
BOLA2	0.562317	10.1748	4.26572	0.000104393	0.00362156	1.18165
RCC2	0.56787	9.44648	4.90487	1.33e-05	0.00113063	3.10789
ATP1A1	0.569642	10.3333	3.68835	0.000618689	0.0119465	-0.465653
MYO7A	0.57558	8.14106	4.6027	3.55e-05	0.00195584	2.18651
DDEFL1	0.576744	7.34915	2.90672	0.00570591	0.048581	-2.4867
PTGFRN	0.584667	7.3929	3.56779	0.000885315	0.0151005	-0.794973
SLC16A3	0.589035	7.64024	3.48262	0.00113679	0.0177481	-1.02412
GPX1	0.600777	11.7438	5.06058	7.93e-06	0.000788274	3.58868
TMED9	0.601284	10.7296	4.4595	5.63e-05	0.00255072	1.75623
RASSF7	0.608316	10.1079	5.22985	4.52e-06	0.000578881	4.11511
FUT6	0.615511	6.74679	3.96496	0.000266991	0.00686528	0.310168
VPS18	0.623532	7.78945	7.36228	3.43e-09	8.77e-06	10.849
PDGFRB	0.635106	8.87589	3.22614	0.00237307	0.0280204	-1.69521
MYO1C	0.635675	7.52746	4.85238	1.57e-05	0.00124116	2.94667
LOC644743	0.635859	10.5349	3.69189	0.000612162	0.0118429	-0.455892
C12orf44	0.636374	9.44261	4.75371	2.17e-05	0.00148373	2.64489
CD248	0.648412	7.20369	2.9013	0.00578916	0.0490181	-2.49967
MID1IP1	0.650471	7.75368	3.66903	0.000655483	0.0124156	-0.518811
KRT8	0.653965	10.2622	4.08479	0.000184196	0.00534012	0.654168
MAT2A	0.658124	11.5947	3.38126	0.00152533	0.0210668	-1.29286
CDK5RAP2	0.659671	9.00621	4.41266	6.54e-05	0.00279042	1.61649
ORF1-FL49	0.668737	8.67206	6.19068	1.79e-07	9.88e-05	7.14763
TAX1BP3	0.675738	8.34133	3.0883	0.00348477	0.0355211	-2.04314
MTMR11	0.677123	7.44495	3.43939	0.00128926	0.0191583	-1.13927
KDELR3	0.680244	7.39771	3.61805	0.00076293	0.0136712	-0.658366
MANBAL	0.687956	9.35019	5.94098	4.15e-07	0.000163533	6.35536
PMP22	0.691167	8.74675	2.92676	0.00540787	0.0466646	-2.43862
ANXA2	0.692479	7.19445	3.13338	0.00307612	0.0329989	-1.93039
SRC	0.695339	7.65573	4.71562	2.46e-05	0.00156604	2.52884
PRSS3	0.705291	6.74318	3.73468	0.000538378	0.010846	-0.337613
LOC653506	0.70853	9.10442	3.38862	0.00149328	0.0208476	-1.27348
FAM38A	0.727611	9.50897	4.39949	6.82e-05	0.00283926	1.57731
WFS1	0.732334	8.88783	4.46285	5.57e-05	0.00254599	1.76625
AMICA1	0.735133	7.96619	4.55649	4.12e-05	0.00213134	2.04718
COL4A5	0.739272	7.48418	3.67168	0.000650315	0.0123475	-0.511528
ATHL1	0.742316	8.3187	3.36927	0.00157888	0.0215175	-1.32435
SLC22A15	0.750228	6.42299	3.32865	0.00177395	0.0232651	-1.43056
HES4	0.764851	8.27561	3.58203	0.00084887	0.0147813	-0.756392
CENTA1	0.794155	8.60065	4.38196	7.22e-05	0.0029428	1.52519
EVA1	0.805414	9.24683	7.58823	1.61e-09	8.24e-06	11.5536
WBP5	0.819735	7.81742	4.07929	0.000187375	0.00540166	0.638299
KRT19	0.820861	7.1433	2.95535	0.00500767	0.0443136	-2.36964
LOC653257	0.829223	7.25697	5.75817	7.7e-07	0.000249691	5.77642
IGFBP6	0.829528	7.71632	2.97861	0.0047026	0.0426653	-2.31318
LOC388610	0.839646	6.98431	3.40785	0.00141263	0.0201173	-1.22279
C10orf33	0.891604	7.49416	3.99693	0.000241911	0.00636432	0.40151
ASNS	0.91204	7.54947	3.80175	0.000439658	0.00934974	-0.150838
SLC29A4	0.915584	7.46623	2.89208	0.00593333	0.0495946	-2.5217
IL7R	0.918283	7.98165	3.6078	0.000786512	0.0139259	-0.686332
CD52	0.9521	7.87756	4.32731	8.59e-05	0.00329193	1.36325
ZMAT3	0.979469	8.25791	5.58609	1.37e-06	0.000315748	5.23297
LOC643009	0.983371	7.92747	5.22592	4.58e-06	0.000579107	4.10285
AEBP1	1.00376	8.16758	3.41234	0.00139441	0.0200264	-1.21092
NQO1	1.0093	7.04385	3.04996	0.00387204	0.037912	-2.13823
MFAP4	1.01376	9.18363	3.13519	0.0030607	0.0329025	-1.92584
LUM	1.06607	9.2412	3.17569	0.00273401	0.0306797	-1.82364
GOLPH2	1.07877	6.90253	4.87122	1.48e-05	0.00119309	3.00451
THBS2	1.10546	8.59037	3.0855	0.00351178	0.0357058	-2.05011
TRIM15	1.11699	8.41314	4.82305	1.73e-05	0.00130469	2.85678
SPP1	1.17924	8.13161	3.12803	0.00312213	0.0333875	-1.94382
H2AFY2	1.18843	8.65231	7.08368	8.73e-09	1.49e-05	9.97486
IL8	1.20245	8.18934	3.87304	0.000353944	0.0080869	0.0494126
CDH15	1.22272	6.87068	3.6092	0.000783242	0.0139175	-0.682504
CCL21	1.22909	8.33989	3.2732	0.00207745	0.0259217	-1.57432
CDKN1A	1.30433	10.6829	5.51875	1.72e-06	0.000338994	5.0208
LOC652493	1.40415	9.35641	3.34963	0.0016705	0.0223475	-1.3758
LOC642113	1.48505	9.78243	3.36924	0.00157901	0.0215175	-1.32443
HKDC1	1.61966	7.25803	3.91858	0.000307898	0.00755643	0.178259
