# Supplementary material for: Integrative analysis identifies oxidative stress biomarkers in non-alcoholic fatty liver disease via machine learning and weighted gene co-expression network analysis
Source: Front Immunol. 2024 Feb 27;15:1335112. doi: 10.3389/fimmu.2024.1335112 (PMC10927810; doi:10.3389/fimmu.2024.1335112)
Supplement: Supplementary file 1 [file DataSheet_1.zip › supplement file/DO.xls]

ID	Description	GeneRatio	BgRatio	pvalue	p.adjust	qvalue	geneID	Count
DOID:1074	kidney failure	10/28	360/10312	1.77786709421961e-08	1.16628081380806e-05	5.1651717684696e-06	HSPA1A/IL6/NQO1/NR3C1/SPP1/TLR4/CDKN1B/GPX1/HPRT1/NFE2L2	10
DOID:12306	vitiligo	6/28	85/10312	8.54739506696534e-08	2.80354558196463e-05	1.24162159920128e-05	BCHE/HSPA1A/IL6/TLR4/GPX1/NFE2L2	6
DOID:3021	acute kidney failure	6/28	110/10312	3.99781850944375e-07	8.74189647398366e-05	3.87157160914553e-05	HSPA1A/IL6/NQO1/TLR4/CDKN1B/NFE2L2	6
DOID:12858	Huntington's disease	6/28	142/10312	1.80036355013911e-06	0.000275525895694487	0.000122023663690113	BCHE/CP/IL6/TFAM/GPX1/NFE2L2	6
DOID:6713	cerebrovascular disease	8/28	337/10312	2.10004493669578e-06	0.000275525895694487	0.000122023663690113	APOH/IL6/NQO1/NR3C1/SPP1/TLR4/GPX1/NFE2L2	8
DOID:4248	coronary stenosis	4/28	39/10312	3.35055901397466e-06	0.000366327785527897	0.000162237594360879	BCHE/IL6/SPP1/TLR4	4
DOID:0060085	organ system benign neoplasm	8/28	426/10312	1.1905076696591e-05	0.000719587462272342	0.000318687643753476	IL6/MAP2K1/NQO1/SDHD/SPP1/SRC/CDKN1B/SDHC	8
DOID:3526	cerebral infarction	6/28	200/10312	1.30298658533017e-05	0.000719587462272342	0.000318687643753476	APOH/IL6/NQO1/NR3C1/TLR4/NFE2L2	6
DOID:4074	pancreatic adenocarcinoma	6/28	201/10312	1.340599531445e-05	0.000719587462272342	0.000318687643753476	IL6/MAP2K1/NQO1/SRC/TLR4/CDKN1B	6
DOID:0050771	pheochromocytoma	3/28	18/10312	1.42372929184451e-05	0.000719587462272342	0.000318687643753476	SDHD/CDKN1B/SDHC	3
DOID:0080208	non-alcoholic fatty liver disease	5/28	120/10312	1.55708483088077e-05	0.000719587462272342	0.000318687643753476	ACADM/IL6/NQO1/TLR4/NFE2L2	5
DOID:83	cataract	5/28	121/10312	1.62117043601495e-05	0.000719587462272342	0.000318687643753476	MAP2K1/NR3C1/CDKN1B/GPX1/NFE2L2	5
DOID:110	lens disease	5/28	123/10312	1.75551168676195e-05	0.000719587462272342	0.000318687643753476	MAP2K1/NR3C1/CDKN1B/GPX1/NFE2L2	5
DOID:1824	status epilepticus	5/28	123/10312	1.75551168676195e-05	0.000719587462272342	0.000318687643753476	HSPA1A/NQO1/NR3C1/SRC/TFAM	5
DOID:4448	macular degeneration	5/28	124/10312	1.82585970866849e-05	0.000719587462272342	0.000318687643753476	IL6/NQO1/TLR4/CDKN1B/NFE2L2	5
DOID:5844	myocardial infarction	8/28	453/10312	1.86270122477461e-05	0.000719587462272342	0.000318687643753476	APOH/IL6/SPP1/TFAM/TLR4/CDKN1B/GPX1/NFE2L2	8
DOID:784	chronic kidney disease	6/28	213/10312	1.8647845821082e-05	0.000719587462272342	0.000318687643753476	IL6/NQO1/NR3C1/TLR4/GPX1/NFE2L2	6
DOID:3454	brain infarction	6/28	220/10312	2.24004596812598e-05	0.000816372308383692	0.000361551279065948	APOH/IL6/NQO1/NR3C1/TLR4/NFE2L2	6
DOID:11832	visual epilepsy	5/28	133/10312	2.56297131283968e-05	0.000874926758836045	0.00038748360949735	HSPA1A/NQO1/NR3C1/SPP1/NFE2L2	5
DOID:11247	disseminated intravascular coagulation	3/28	22/10312	2.6674596305977e-05	0.000874926758836045	0.00038748360949735	APOH/IL6/TLR4	3
DOID:1596	mental depression	5/28	138/10312	3.06220638629419e-05	0.000956574947337613	0.000423643590284309	HSPA1A/IL6/NQO1/NR3C1/GPX1	5
DOID:0060089	endocrine organ benign neoplasm	4/28	70/10312	3.5252768828411e-05	0.00105117347051989	0.000465538956777102	IL6/SDHD/CDKN1B/SDHC	4
DOID:2377	multiple sclerosis	6/28	246/10312	4.20360582328936e-05	0.00119894148699036	0.000530981788204972	BCHE/IL6/NR3C1/PVALB/SPP1/TLR4	6
DOID:0060056	hypersensitivity reaction disease	5/28	152/10312	4.86918390682728e-05	0.00131739947655603	0.000583443927357934	CP/IL6/NR3C1/SPP1/TLR4	5
DOID:13001	carotid stenosis	3/28	27/10312	5.02057727346048e-05	0.00131739947655603	0.000583443927357934	IL6/SPP1/TLR4	3
DOID:3213	demyelinating disease	6/28	259/10312	5.60667603867066e-05	0.00141460749283383	0.00062649497436158	BCHE/IL6/NR3C1/PVALB/SPP1/TLR4	6
DOID:13580	cholestasis	5/28	161/10312	6.40752837972868e-05	0.0015084608916055	0.000668060343522333	CP/IL6/NQO1/SPP1/NFE2L2	5
DOID:14330	Parkinson's disease	7/28	392/10312	6.43855258612104e-05	0.0015084608916055	0.000668060343522333	BCHE/CP/NQO1/PVALB/TFAM/GPX1/NFE2L2	7
DOID:0050890	synucleinopathy	7/28	411/10312	8.68385925767307e-05	0.00191783654247929	0.00084936278197093	BCHE/CP/NQO1/PVALB/TFAM/GPX1/NFE2L2	7
DOID:0060180	colitis	5/28	172/10312	8.77059394426503e-05	0.00191783654247929	0.00084936278197093	APOH/IL6/TLR4/CDKN1B/GPX1	5
DOID:2789	parasitic protozoa infectious disease	5/28	178/10312	0.000103152592250037	0.00214216920868892	0.000948714219509213	BCHE/IL6/TLR4/HPRT1/NFE2L2	5
DOID:10286	prostate carcinoma	5/28	182/10312	0.000114560156829051	0.00214216920868892	0.000948714219509213	HSPA1A/MAP2K1/SPP1/SRC/CDKN1B	5
DOID:3146	lipid metabolism disorder	5/28	182/10312	0.000114560156829051	0.00214216920868892	0.000948714219509213	ACADL/ACADM/BCHE/CP/IL6	5
DOID:0050338	primary bacterial infectious disease	6/28	295/10312	0.000115338104935018	0.00214216920868892	0.000948714219509213	APOH/BCHE/IL6/SPP1/TLR4/NFE2L2	6
DOID:3324	mood disorder	6/28	295/10312	0.000115338104935018	0.00214216920868892	0.000948714219509213	HSPA1A/IL6/NQO1/NR3C1/GPX1/PAH	6
DOID:1485	cystic fibrosis	5/28	183/10312	0.000117558066330489	0.00214216920868892	0.000948714219509213	HSPA1A/IL6/NR3C1/TLR4/NFE2L2	5
DOID:3083	chronic obstructive pulmonary disease	6/28	304/10312	0.000136048310237278	0.00239131187715205	0.00105905339873871	IL6/NQO1/NR3C1/SPP1/TLR4/NFE2L2	6
DOID:2320	obstructive lung disease	6/28	305/10312	0.000138521114835027	0.00239131187715205	0.00105905339873871	IL6/NQO1/NR3C1/SPP1/TLR4/NFE2L2	6
DOID:3973	thyroid gland medullary carcinoma	3/28	39/10312	0.000153479982652468	0.00247810303583862	0.00109749107492211	SDHD/CDKN1B/SDHC	3
DOID:2237	hepatitis	7/28	452/10312	0.000157502709265713	0.00247810303583862	0.00109749107492211	APOH/IL6/SPP1/SRC/TLR4/CDKN1B/NFE2L2	7
DOID:4138	bile duct disease	5/28	195/10312	0.000158454846856736	0.00247810303583862	0.00109749107492211	CP/IL6/NQO1/SPP1/NFE2L2	5
DOID:0050032	mineral metabolism disease	3/28	40/10312	0.000165623015689324	0.00247810303583862	0.00109749107492211	CP/SPP1/GPX1	3
DOID:10976	membranous glomerulonephritis	3/28	40/10312	0.000165623015689324	0.00247810303583862	0.00109749107492211	IL6/NQO1/CDKN1B	3
DOID:9741	biliary tract disease	5/28	197/10312	0.000166214228013566	0.00247810303583862	0.00109749107492211	CP/IL6/NQO1/SPP1/NFE2L2	5
DOID:4905	pancreatic carcinoma	6/28	319/10312	0.000177061689230997	0.00254376901163718	0.00112657292556461	IL6/MAP2K1/NQO1/SRC/TLR4/CDKN1B	6
DOID:10113	trypanosomiasis	3/28	41/10312	0.000178374046547729	0.00254376901163718	0.00112657292556461	BCHE/IL6/TLR4	3
DOID:1307	dementia	5/28	201/10312	0.000182604929839434	0.00254869859520572	0.00112875611726056	BCHE/HSPA1A/IL6/SPP1/GPX1	5
DOID:1398	parasitic infectious disease	5/28	208/10312	0.000214238798823426	0.00292793025058682	0.00129670851919442	BCHE/IL6/TLR4/HPRT1/NFE2L2	5
DOID:2841	asthma	6/28	333/10312	0.000223677806761621	0.00299454369868619	0.00132620998208824	HSPA1A/IL6/NQO1/NR3C1/TLR4/NFE2L2	6
DOID:1470	major depressive disorder	3/28	45/10312	0.000235721987705341	0.00303203184185694	0.00134281256154126	HSPA1A/IL6/NR3C1	3
DOID:2452	thrombophilia	3/28	45/10312	0.000235721987705341	0.00303203184185694	0.00134281256154126	APOH/IL6/TLR4	3
DOID:11335	sarcoidosis	4/28	116/10312	0.000252669886273224	0.00314392595277105	0.00139236771977665	IL6/NR3C1/SPP1/TLR4	4
DOID:700	mitochondrial metabolism disease	5/28	216/10312	0.000255347770040074	0.00314392595277105	0.00139236771977665	ACADL/NDUFA4/SDHD/TFAM/SDHC	5
DOID:1176	bronchial disease	6/28	344/10312	0.000266725386825232	0.00314392595277105	0.00139236771977665	HSPA1A/IL6/NQO1/NR3C1/TLR4/NFE2L2	6
DOID:657	adenoma	6/28	344/10312	0.000266725386825232	0.00314392595277105	0.00139236771977665	IL6/NQO1/TLR4/CDKN1B/GPX1/NFE2L2	6
DOID:437	myasthenia gravis	3/28	47/10312	0.000268383922797529	0.00314392595277105	0.00139236771977665	IL6/NR3C1/TLR4	3
DOID:2043	hepatitis B	5/28	224/10312	0.000302223100017336	0.00339915328064606	0.00150540164547226	APOH/IL6/SRC/TLR4/NFE2L2	5
DOID:1024	leprosy	3/28	49/10312	0.000303840360840558	0.00339915328064606	0.00150540164547226	APOH/IL6/TLR4	3
DOID:5082	liver cirrhosis	6/28	354/10312	0.000311315869146226	0.00339915328064606	0.00150540164547226	APOH/IL6/NQO1/NR3C1/TLR4/NFE2L2	6
DOID:0050685	small cell carcinoma	2/28	10/10312	0.000315680233183486	0.00339915328064606	0.00150540164547226	IL6/NQO1	2
DOID:6000	congestive heart failure	6/28	355/10312	0.000316079802011295	0.00339915328064606	0.00150540164547226	HSPA1A/IL6/NR3C1/SPP1/TLR4/NFE2L2	6
DOID:104	bacterial infectious disease	6/28	359/10312	0.000335714286643421	0.00355207374254974	0.00157312636865168	APOH/BCHE/IL6/SPP1/TLR4/NFE2L2	6
DOID:1040	chronic lymphocytic leukemia	5/28	232/10312	0.000355385754277334	0.00364270398134268	0.00161326427928527	HSPA1A/IL6/CDKN1B/GPX1/NFE2L2	5
DOID:9452	fatty liver disease	5/28	232/10312	0.000355385754277334	0.00364270398134268	0.00161326427928527	ACADM/IL6/NQO1/TLR4/NFE2L2	5
DOID:1936	atherosclerosis	6/28	364/10312	0.000361597095733829	0.00364733366376411	0.00161531465211633	APOH/HSPA1A/IL6/SPP1/TLR4/NFE2L2	6
DOID:2348	arteriosclerotic cardiovascular disease	6/28	365/10312	0.000366957350317731	0.00364733366376411	0.00161531465211633	APOH/HSPA1A/IL6/SPP1/TLR4/NFE2L2	6
DOID:1247	blood coagulation disease	5/28	235/10312	0.000377052502373248	0.00369173793368433	0.00163498021453286	APOH/CP/IL6/SRC/TLR4	5
DOID:4226	endometrial stromal sarcoma	2/28	11/10312	0.000385183447916982	0.00371261779802487	0.00164422739450395	SDHD/SDHC	2
DOID:2916	hypersensitivity reaction type IV disease	4/28	130/10312	0.000390504006194689	0.00371261779802487	0.00164422739450395	IL6/NR3C1/SPP1/TLR4	4
DOID:7998	hyperthyroidism	3/28	54/10312	0.000405358150770679	0.00378454387799602	0.00167608169179541	CP/IL6/GPX1	3
DOID:8577	ulcerative colitis	4/28	132/10312	0.000413844986411471	0.00378454387799602	0.00167608169179541	APOH/IL6/CDKN1B/GPX1	4
DOID:2921	glomerulonephritis	5/28	240/10312	0.000415376767097124	0.00378454387799602	0.00167608169179541	IL6/NQO1/NR3C1/SPP1/CDKN1B	5
DOID:539	ophthalmoplegia	2/28	12/10312	0.000461444013349982	0.00409063882104849	0.00181164363704971	TFAM/POLRMT	2
DOID:7757	childhood leukemia	2/28	12/10312	0.000461444013349982	0.00409063882104849	0.00181164363704971	NQO1/CDKN1B	2
DOID:576	proteinuria	5/28	247/10312	0.000473910339227359	0.00410502307346838	0.00181801406976456	IL6/NR3C1/TLR4/CDKN1B/GPX1	5
DOID:9675	pulmonary emphysema	3/28	57/10312	0.00047558194143841	0.00410502307346838	0.00181801406976456	NQO1/TLR4/NFE2L2	3
DOID:9252	amino acid metabolic disorder	4/28	140/10312	0.000517278814821921	0.00440694678601533	0.00195172867930075	BCHE/BCKDHB/GPX1/PAH	4
DOID:8567	Hodgkin's lymphoma	3/28	59/10312	0.000526474571510275	0.00442778613988129	0.00196095791817592	APOH/IL6/CDKN1B	3
DOID:1229	paranoid schizophrenia	2/28	13/10312	0.000544427354842513	0.00446430430970861	0.00197713092021755	HSPA1A/IL6	2
DOID:1785	pituitary cancer	2/28	13/10312	0.000544427354842513	0.00446430430970861	0.00197713092021755	IL6/CDKN1B	2
DOID:1883	hepatitis C	5/28	258/10312	0.00057825506355125	0.00468315211962494	0.0020740532493846	IL6/SPP1/TLR4/CDKN1B/NFE2L2	5
DOID:0050589	inflammatory bowel disease	5/28	262/10312	0.000620201185039441	0.00483684837066858	0.00214212155055284	APOH/IL6/TLR4/CDKN1B/GPX1	5
DOID:121	vaginal disease	2/28	14/10312	0.000634099024203503	0.00483684837066858	0.00214212155055284	IL6/TLR4	2
DOID:14320	generalized anxiety disorder	2/28	14/10312	0.000634099024203503	0.00483684837066858	0.00214212155055284	IL6/NR3C1	2
DOID:2170	vaginitis	2/28	14/10312	0.000634099024203503	0.00483684837066858	0.00214212155055284	IL6/TLR4	2
DOID:3385	bacterial vaginosis	2/28	14/10312	0.000634099024203503	0.00483684837066858	0.00214212155055284	IL6/TLR4	2
DOID:2349	arteriosclerosis	6/28	411/10312	0.000689819120871761	0.00520139475048132	0.00230357020400007	APOH/HSPA1A/IL6/SPP1/TLR4/NFE2L2	6
DOID:8947	diabetic retinopathy	4/28	158/10312	0.000815496928423933	0.00600759165356065	0.00266061504554355	APOH/IL6/TLR4/NFE2L2	4
DOID:3407	carotid artery disease	3/28	69/10312	0.000833242553825673	0.00600759165356065	0.00266061504554355	IL6/SPP1/TLR4	3
DOID:4449	macular retinal edema	2/28	16/10312	0.000833370183649419	0.00600759165356065	0.00266061504554355	APOH/IL6	2
DOID:6929	retinal edema	2/28	16/10312	0.000833370183649419	0.00600759165356065	0.00266061504554355	APOH/IL6	2
DOID:1588	thrombocytopenia	3/28	71/10312	0.000905665452258164	0.00644608036401061	0.00285481094426657	CP/IL6/SRC	3
DOID:10964	cholesteatoma of middle ear	2/28	17/10312	0.000942901406058066	0.00644608036401061	0.00285481094426657	IL6/TLR4	2
DOID:182	calcinosis	2/28	17/10312	0.000942901406058066	0.00644608036401061	0.00285481094426657	SPP1/GPX1	2
DOID:5166	endometrial stromal tumor	2/28	17/10312	0.000942901406058066	0.00644608036401061	0.00285481094426657	SDHD/SDHC	2
DOID:3326	purpura	3/28	72/10312	0.000943328833757651	0.00644608036401061	0.00285481094426657	CP/IL6/TLR4	3
DOID:2462	retinal vascular disease	4/28	166/10312	0.000980745537933274	0.00663267085447657	0.00293744729755381	APOH/IL6/TLR4/NFE2L2	4
DOID:0060058	lymphoma	4/28	167/10312	0.00100294166291553	0.00671356868237334	0.0029732749620267	APOH/IL6/CDKN1B/GPX1	4
DOID:438	autoimmune disease of the nervous system	3/28	74/10312	0.00102161020603003	0.00676945752682522	0.00299802676091746	IL6/NR3C1/TLR4	3
DOID:9538	multiple myeloma	5/28	302/10312	0.00117683976292048	0.00743635178760347	0.00329337787769345	IL6/NQO1/SPP1/CDKN1B/GPX1	5
DOID:12558	chronic progressive external ophthalmoplegia	2/28	19/10312	0.00118158540424528	0.00743635178760347	0.00329337787769345	TFAM/POLRMT	2
DOID:14654	prostatitis	2/28	19/10312	0.00118158540424528	0.00743635178760347	0.00329337787769345	HSPA1A/NQO1	2
DOID:13141	uveitis	3/28	78/10312	0.00119026972210116	0.00743635178760347	0.00329337787769345	IL6/NR3C1/TLR4	3
DOID:2213	hemorrhagic disease	3/28	78/10312	0.00119026972210116	0.00743635178760347	0.00329337787769345	CP/IL6/TLR4	3
DOID:8552	chronic myeloid leukemia	3/28	78/10312	0.00119026972210116	0.00743635178760347	0.00329337787769345	NQO1/CDKN1B/GPX1	3
DOID:9455	lipid storage disease	5/28	305/10312	0.00122993284557407	0.00761165987449616	0.00337101753106698	ACADM/IL6/NQO1/TLR4/NFE2L2	5
DOID:10952	nephritis	5/28	306/10312	0.00124802093925683	0.00765141809488299	0.00338862547205986	IL6/NQO1/NR3C1/SPP1/CDKN1B	5
DOID:10591	pre-eclampsia	5/28	309/10312	0.00130347533160037	0.00781636321149104	0.00346167561997999	CP/IL6/TLR4/GPX1/NFE2L2	5
DOID:4247	coronary restenosis	2/28	20/10312	0.00131067066046344	0.00781636321149104	0.00346167561997999	BCHE/SPP1	2
DOID:4677	keratitis	2/28	20/10312	0.00131067066046344	0.00781636321149104	0.00346167561997999	IL6/TLR4	2
DOID:480	movement disease	4/28	181/10312	0.00135211751452695	0.00799089269846558	0.00353897045053996	BCHE/CP/HSPA1A/SRC	4
DOID:4450	renal cell carcinoma	6/28	472/10312	0.00141900386613346	0.00824966555944343	0.00365357460591526	IL6/MAP2K1/NR3C1/SPP1/CDKN1B/NFE2L2	6
DOID:11396	pulmonary edema	2/28	21/10312	0.00144620661484146	0.00824966555944343	0.00365357460591526	HSPA1A/TLR4	2
DOID:8689	anorexia nervosa	2/28	21/10312	0.00144620661484146	0.00824966555944343	0.00365357460591526	IL6/NR3C1	2
DOID:869	cholesteatoma	2/28	21/10312	0.00144620661484146	0.00824966555944343	0.00365357460591526	IL6/TLR4	2
DOID:2316	brain ischemia	5/28	318/10312	0.00148086807445019	0.00837456428309761	0.00370888918827815	CP/NQO1/NR3C1/SRC/TLR4	5
DOID:8466	retinal degeneration	5/28	319/10312	0.00150162932262247	0.00838764297867388	0.00371468142187739	IL6/NQO1/TLR4/CDKN1B/NFE2L2	5
DOID:2151	malignant ovarian surface epithelial-stromal neoplasm	5/28	321/10312	0.00154379893601084	0.00838764297867388	0.00371468142187739	IL6/MAP2K1/SRC/CDKN1B/NFE2L2	5
DOID:4001	ovarian carcinoma	5/28	321/10312	0.00154379893601084	0.00838764297867388	0.00371468142187739	IL6/MAP2K1/SRC/CDKN1B/NFE2L2	5
DOID:9799	eye degenerative disease	5/28	321/10312	0.00154379893601084	0.00838764297867388	0.00371468142187739	IL6/NQO1/TLR4/CDKN1B/NFE2L2	5
DOID:0060084	cell type benign neoplasm	6/28	480/10312	0.0015471109762493	0.00838764297867388	0.00371468142187739	IL6/NQO1/TLR4/CDKN1B/GPX1/NFE2L2	6
DOID:9261	nasopharynx carcinoma	3/28	86/10312	0.00157812602068466	0.00840187773993485	0.00372098564862326	IL6/SRC/CDKN1B	3
DOID:0050127	sinusitis	2/28	22/10312	0.001588159816695	0.00840187773993485	0.00372098564862326	NR3C1/TLR4	2
DOID:1352	paranasal sinus disease	2/28	22/10312	0.001588159816695	0.00840187773993485	0.00372098564862326	NR3C1/TLR4	2
DOID:3480	uveal disease	3/28	87/10312	0.00163152655511509	0.00856225136124401	0.00379201119336224	IL6/NR3C1/TLR4	3
DOID:9744	type 1 diabetes mellitus	4/28	192/10312	0.00168049232183595	0.00874922986606656	0.00387481938869443	BCHE/CP/IL6/TLR4	4
DOID:1800	neuroendocrine carcinoma	2/28	23/10312	0.0017364969382839	0.00896962198042708	0.00397242565243561	SPP1/CDKN1B	2
DOID:423	myopathy	6/28	498/10312	0.00186782606373335	0.00947036039713637	0.0041941904197844	IL6/NR3C1/SPP1/TFAM/TLR4/POLRMT	6
DOID:4896	bile duct adenocarcinoma	4/28	198/10312	0.00188127507303389	0.00947036039713637	0.0041941904197844	IL6/MAP2K1/NQO1/SPP1	4
DOID:4947	cholangiocarcinoma	4/28	198/10312	0.00188127507303389	0.00947036039713637	0.0041941904197844	IL6/MAP2K1/NQO1/SPP1	4
DOID:11758	iron deficiency anemia	2/28	24/10312	0.00189118477442815	0.00947036039713637	0.0041941904197844	IL6/GPX1	2
DOID:10608	celiac disease	3/28	92/10312	0.00191554496768947	0.00951967802124464	0.00421603198630218	IL6/TLR4/GPX1	3
DOID:2152	ovary epithelial cancer	5/28	338/10312	0.00193857947337298	0.00956171529723815	0.00423464926514398	IL6/MAP2K1/SRC/CDKN1B/NFE2L2	5
DOID:399	tuberculosis	4/28	201/10312	0.00198767985738601	0.00973073124212853	0.00430950228309929	IL6/SPP1/TLR4/NFE2L2	4
DOID:974	upper respiratory tract disease	4/28	202/10312	0.0020240594595478	0.00975533912198537	0.00432040050973678	HSPA1A/IL6/NR3C1/TLR4	4
DOID:12842	Guillain-Barre syndrome	2/28	25/10312	0.00205219024212497	0.00975533912198537	0.00432040050973678	NR3C1/TLR4	2
DOID:9253	gastrointestinal stromal tumor	2/28	25/10312	0.00205219024212497	0.00975533912198537	0.00432040050973678	SDHD/SDHC	2
DOID:9470	bacterial meningitis	2/28	25/10312	0.00205219024212497	0.00975533912198537	0.00432040050973678	BCHE/TLR4	2
DOID:3211	lysosomal storage disease	5/28	346/10312	0.0021481278136655	0.0101379269479465	0.00448983927733191	ACADM/IL6/NQO1/TLR4/NFE2L2	5
DOID:0060119	pharynx cancer	3/28	96/10312	0.00216368747560385	0.010138421314258	0.0044900582200501	IL6/SRC/CDKN1B	3
DOID:0060033	autoimmune disease of peripheral nervous system	2/28	26/10312	0.00221948038016704	0.0103260931162381	0.00457317345969468	NR3C1/TLR4	2
DOID:4897	bile duct carcinoma	4/28	208/10312	0.00225212018261002	0.0104041608436068	0.00460774774203383	IL6/MAP2K1/NQO1/SPP1	4
DOID:4606	bile duct cancer	4/28	209/10312	0.00229178927159398	0.0104546159512098	0.0046300930721019	IL6/MAP2K1/NQO1/SPP1	4
DOID:750	peptic ulcer disease	3/28	98/10312	0.00229491569660703	0.0104546159512098	0.0046300930721019	HSPA1A/IL6/NFE2L2	3
DOID:2055	post-traumatic stress disorder	2/28	27/10312	0.00239302234876162	0.0107522100053947	0.00476189018210676	IL6/NR3C1	2
DOID:2987	familial Mediterranean fever	2/28	27/10312	0.00239302234876162	0.0107522100053947	0.00476189018210676	IL6/TLR4	2
DOID:1380	endometrial cancer	4/28	214/10312	0.00249742674519835	0.0111449792166675	0.00493583803562295	IL6/SDHD/CDKN1B/SDHC	4
DOID:11162	respiratory failure	3/28	102/10312	0.00257200282688566	0.011222122881989	0.00497000307353811	HSPA1A/IL6/TLR4	3
DOID:10140	dry eye syndrome	2/28	28/10312	0.002572783429151	0.011222122881989	0.00497000307353811	IL6/TLR4	2
DOID:13564	aspergillosis	2/28	28/10312	0.002572783429151	0.011222122881989	0.00497000307353811	IL6/TLR4	2
DOID:9119	acute myeloid leukemia	4/28	216/10312	0.00258314109021392	0.011222122881989	0.00497000307353811	IL6/NQO1/CDKN1B/GPX1	4
DOID:1520	colon carcinoma	4/28	218/10312	0.00267086834184377	0.0113897793177435	0.00504425399823043	BCHE/HSPA1A/SRC/TLR4	4
DOID:363	uterine cancer	4/28	219/10312	0.00271549430656029	0.0113897793177435	0.00504425399823043	IL6/SDHD/CDKN1B/SDHC	4
DOID:1400	lacrimal apparatus disease	2/28	29/10312	0.00275873102323371	0.0113897793177435	0.00504425399823043	IL6/TLR4	2
DOID:4724	brain edema	2/28	29/10312	0.00275873102323371	0.0113897793177435	0.00504425399823043	CP/IL6	2
DOID:4798	aggressive systemic mastocytosis	2/28	29/10312	0.00275873102323371	0.0113897793177435	0.00504425399823043	IL6/TLR4	2
DOID:6543	acne	2/28	29/10312	0.00275873102323371	0.0113897793177435	0.00504425399823043	IL6/TLR4	2
DOID:9279	hyperhomocysteinemia	2/28	29/10312	0.00275873102323371	0.0113897793177435	0.00504425399823043	BCHE/GPX1	2
DOID:332	amyotrophic lateral sclerosis	4/28	220/10312	0.00276063248707502	0.0113897793177435	0.00504425399823043	CP/TFAM/TLR4/NFE2L2	4
DOID:9408	acute myocardial infarction	3/28	105/10312	0.00279286115613848	0.0114507307401677	0.00507124788877776	IL6/TLR4/GPX1	3
DOID:0070004	myeloid neoplasm	5/28	371/10312	0.00291085429856823	0.0118603752786383	0.0052526694109502	IL6/NQO1/SPP1/CDKN1B/GPX1	5
DOID:11168	anogenital venereal wart	2/28	30/10312	0.00295083265318704	0.011875743683992	0.00525947570086938	IL6/TLR4	2
DOID:9098	sebaceous gland disease	2/28	30/10312	0.00295083265318704	0.011875743683992	0.00525947570086938	IL6/TLR4	2
DOID:11123	Henoch-Schoenlein purpura	2/28	31/10312	0.00314905596109052	0.0124444621112975	0.0055113471481356	CP/IL6	2
DOID:13129	severe pre-eclampsia	2/28	31/10312	0.00314905596109052	0.0124444621112975	0.0055113471481356	IL6/TLR4	2
DOID:8677	perinatal necrotizing enterocolitis	2/28	31/10312	0.00314905596109052	0.0124444621112975	0.0055113471481356	IL6/TLR4	2
DOID:8778	Crohn's disease	3/28	110/10312	0.00318639221782245	0.0125166065562367	0.00554329815391741	IL6/TLR4/GPX1	3
DOID:3963	thyroid gland carcinoma	4/28	231/10312	0.00329180908082654	0.0128537306965608	0.00569260216985041	SDHD/SPP1/CDKN1B/SDHC	4
DOID:8670	eating disorder	2/28	32/10312	0.00335336870855041	0.0128643852211056	0.00569732079753716	IL6/NR3C1	2
DOID:9065	leishmaniasis	2/28	32/10312	0.00335336870855041	0.0128643852211056	0.00569732079753716	TLR4/NFE2L2	2
DOID:9809	hypersensitivity vasculitis	2/28	32/10312	0.00335336870855041	0.0128643852211056	0.00569732079753716	CP/IL6	2
DOID:13241	Behcet's disease	3/28	113/10312	0.0034380827802789	0.0131126878131567	0.00580728792752128	APOH/IL6/TLR4	3
DOID:341	peripheral vascular disease	3/28	114/10312	0.00352461606244156	0.0132830263481218	0.00588272668819256	APOH/IL6/GPX1	3
DOID:0080547	non-alcoholic steatohepatitis	2/28	33/10312	0.00356373877632535	0.0132830263481218	0.00588272668819256	IL6/NFE2L2	2
DOID:10575	calcium metabolism disease	2/28	33/10312	0.00356373877632535	0.0132830263481218	0.00588272668819256	SPP1/GPX1	2
DOID:12140	Chagas disease	2/28	33/10312	0.00356373877632535	0.0132830263481218	0.00588272668819256	IL6/TLR4	2
DOID:12603	acute leukemia	4/28	238/10312	0.00366408727496723	0.0135798940812345	0.00601420212840294	IL6/NQO1/CDKN1B/GPX1	4
DOID:13189	gout	2/28	34/10312	0.00378013416395299	0.0137003757544373	0.00606756050742091	IL6/HPRT1	2
DOID:1724	duodenal ulcer	2/28	34/10312	0.00378013416395299	0.0137003757544373	0.00606756050742091	HSPA1A/IL6	2
DOID:8283	peritonitis	2/28	34/10312	0.00378013416395299	0.0137003757544373	0.00606756050742091	IL6/TLR4	2
DOID:8725	vascular dementia	2/28	34/10312	0.00378013416395299	0.0137003757544373	0.00606756050742091	HSPA1A/GPX1	2
DOID:0080998	acute necrotizing pancreatitis	2/28	35/10312	0.00400252298937767	0.0142698645708248	0.00631977314112264	IL6/TLR4	2
DOID:1116	pertussis	2/28	35/10312	0.00400252298937767	0.0142698645708248	0.00631977314112264	IL6/TLR4	2
DOID:1557	hypersensitivity reaction type III disease	2/28	35/10312	0.00400252298937767	0.0142698645708248	0.00631977314112264	CP/IL6	2
DOID:4960	bone marrow cancer	5/28	401/10312	0.00406710982165058	0.0143613142214191	0.00636027394915222	IL6/NQO1/SPP1/CDKN1B/GPX1	5
DOID:11446	sciatic neuropathy	3/28	120/10312	0.00407195799570724	0.0143613142214191	0.00636027394915222	IL6/TLR4/CDKN1B	3
DOID:11054	urinary bladder cancer	4/28	246/10312	0.00412368450505199	0.0144659734508776	0.00640662495578018	HSPA1A/NQO1/SPP1/CDKN1B	4
DOID:219	colon cancer	5/28	403/10312	0.00415443235193841	0.014496317142934	0.00642006343300672	BCHE/HSPA1A/NQO1/SRC/TLR4	5
DOID:1781	thyroid gland cancer	4/28	247/10312	0.00418376309214375	0.0145214211028905	0.00643118136135714	SDHD/SPP1/CDKN1B/SDHC	4
DOID:0060031	autoimmune disease of gastrointestinal tract	3/28	123/10312	0.00436400511001848	0.0149103507925631	0.00660342878489638	IL6/TLR4/GPX1	3
DOID:12528	lesion of sciatic nerve	3/28	123/10312	0.00436400511001848	0.0149103507925631	0.00660342878489638	IL6/TLR4/CDKN1B	3
DOID:9473	mononeuritis of lower limb	3/28	123/10312	0.00436400511001848	0.0149103507925631	0.00660342878489638	IL6/TLR4/CDKN1B	3
DOID:1168	familial hyperlipidemia	3/28	124/10312	0.00446411737999369	0.0150212360716557	0.00665253715625318	BCHE/CP/IL6	3
DOID:2218	blood platelet disease	3/28	124/10312	0.00446411737999369	0.0150212360716557	0.00665253715625318	CP/IL6/SRC	3
DOID:4251	conjunctival disease	2/28	37/10312	0.00446515401520254	0.0150212360716557	0.00665253715625318	IL6/TLR4	2
DOID:0050624	gastrointestinal system benign neoplasm	3/28	125/10312	0.0045656211452479	0.015203286656257	0.00673316289654512	IL6/MAP2K1/NQO1	3
DOID:12365	malaria	3/28	125/10312	0.0045656211452479	0.015203286656257	0.00673316289654512	IL6/TLR4/HPRT1	3
DOID:10534	stomach cancer	5/28	416/10312	0.00475537623706955	0.0157335381981404	0.00696799830341262	IL6/SDHD/SPP1/SRC/CDKN1B	5
DOID:3525	middle cerebral artery infarction	3/28	127/10312	0.004772826374131	0.0157335381981404	0.00696799830341262	IL6/NQO1/NFE2L2	3
DOID:5295	intestinal disease	5/28	417/10312	0.00480405170722172	0.0157572895996873	0.00697851721680629	APOH/IL6/TLR4/CDKN1B/GPX1	5
DOID:1273	respiratory syncytial virus infectious disease	2/28	39/10312	0.00495137915140701	0.0160005158784384	0.00708623617209403	IL6/TLR4	2
DOID:3117	hepatobiliary benign neoplasm	2/28	39/10312	0.00495137915140701	0.0160005158784384	0.00708623617209403	IL6/NQO1	2
DOID:349	systemic mastocytosis	2/28	39/10312	0.00495137915140701	0.0160005158784384	0.00708623617209403	IL6/TLR4	2
DOID:229	female reproductive system disease	5/28	421/10312	0.00500234019397685	0.0160859567022001	0.00712407581804752	BCKDHB/IL6/NR3C1/TLR4/CDKN1B	5
DOID:1100	ovarian disease	4/28	261/10312	0.0050884670389538	0.0162830945246522	0.00721138332606546	BCKDHB/IL6/NR3C1/CDKN1B	4
DOID:3910	lung adenocarcinoma	4/28	263/10312	0.00522765298625599	0.0166472832960385	0.0073726736035087	IL6/MAP2K1/NQO1/SRC	4
DOID:5157	benign pleural mesothelioma	2/28	41/10312	0.005460947566453	0.0173061913217061	0.00766448781256561	SPP1/SRC	2
DOID:4607	biliary tract cancer	4/28	269/10312	0.00566060296915542	0.0178526709027209	0.00790651022007539	IL6/MAP2K1/NQO1/SPP1	4
DOID:0050848	obstructive sleep apnea	2/28	42/10312	0.00572440762735958	0.0179675186772626	0.00795737348351168	IL6/NR3C1	2
DOID:1802	mononeuritis	3/28	136/10312	0.0057756159554109	0.0180419241273788	0.00799032583304966	IL6/TLR4/CDKN1B	3
DOID:1188	mononeuropathy	3/28	137/10312	0.00589425174318444	0.0183252566044028	0.00811580684020406	IL6/TLR4/CDKN1B	3
DOID:231	motor neuron disease	4/28	274/10312	0.00603934871994016	0.0186877960390601	0.00827636666684947	CP/TFAM/TLR4/NFE2L2	4
DOID:2394	ovarian cancer	5/28	441/10312	0.00608278250474881	0.0187338278080527	0.00829675300870113	IL6/MAP2K1/SRC/CDKN1B/NFE2L2	5
DOID:11077	brucellosis	2/28	45/10312	0.00654912019087286	0.0200758076879093	0.00889108299400349	IL6/TLR4	2
DOID:11723	Duchenne muscular dystrophy	2/28	46/10312	0.00683536611115867	0.0204748866160735	0.00906782526642535	NR3C1/SPP1	2
DOID:13223	uterine fibroid	2/28	46/10312	0.00683536611115867	0.0204748866160735	0.00906782526642535	IL6/CDKN1B	2
DOID:13375	temporal arteritis	2/28	46/10312	0.00683536611115867	0.0204748866160735	0.00906782526642535	IL6/TLR4	2
DOID:350	mastocytosis	2/28	46/10312	0.00683536611115867	0.0204748866160735	0.00906782526642535	IL6/TLR4	2
DOID:525	central nervous system vasculitis	2/28	46/10312	0.00683536611115867	0.0204748866160735	0.00906782526642535	IL6/TLR4	2
DOID:8692	myeloid leukemia	4/28	285/10312	0.00693172709741991	0.0206691498904885	0.00915385970759758	IL6/NQO1/CDKN1B/GPX1	4
DOID:1279	ocular motility disease	2/28	47/10312	0.00712723198619695	0.0211559465291638	0.0093694500032882	TFAM/POLRMT	2
DOID:1927	sphingolipidosis	2/28	48/10312	0.00742468743981158	0.0216470887134062	0.00958696483456373	IL6/TLR4	2
DOID:5158	pleural cancer	2/28	48/10312	0.00742468743981158	0.0216470887134062	0.00958696483456373	SPP1/SRC	2
DOID:7474	malignant pleural mesothelioma	2/28	48/10312	0.00742468743981158	0.0216470887134062	0.00958696483456373	SPP1/SRC	2
DOID:9471	meningitis	2/28	48/10312	0.00742468743981158	0.0216470887134062	0.00958696483456373	BCHE/TLR4	2
DOID:326	ischemia	5/28	464/10312	0.0075198938112863	0.0218276563725833	0.00966693382354457	CP/NQO1/NR3C1/SRC/TLR4	5
DOID:0050847	sleep apnea	2/28	49/10312	0.0077277022091295	0.022136998468074	0.00980393385299812	IL6/NR3C1	2
DOID:10223	dermatomyositis	2/28	49/10312	0.0077277022091295	0.022136998468074	0.00980393385299812	IL6/TLR4	2
DOID:699	mitochondrial myopathy	2/28	49/10312	0.0077277022091295	0.022136998468074	0.00980393385299812	TFAM/POLRMT	2
DOID:0060100	musculoskeletal system cancer	5/28	468/10312	0.00779228960026195	0.0222249651207471	0.00984289212664667	IL6/MAP2K1/SPP1/SRC/CDKN1B	5
DOID:870	neuropathy	5/28	472/10312	0.0080715749932719	0.0229218753055687	0.0101515365602326	IL6/TFAM/TLR4/CDKN1B/POLRMT	5
DOID:865	vasculitis	3/28	154/10312	0.00813853477926941	0.0230124086862101	0.0101916315747657	APOH/IL6/TLR4	3
DOID:1073	renal hypertension	2/28	51/10312	0.0083502892077576	0.0233097434905914	0.010323313869389	IL6/SPP1	2
DOID:11130	secondary hypertension	2/28	51/10312	0.0083502892077576	0.0233097434905914	0.010323313869389	IL6/SPP1	2
DOID:820	myocarditis	2/28	51/10312	0.0083502892077576	0.0233097434905914	0.010323313869389	IL6/SPP1	2
DOID:783	end stage renal disease	3/28	157/10312	0.00858010859778041	0.0238497933904405	0.0105624887287573	IL6/NR3C1/TLR4	3
DOID:9952	acute lymphoblastic leukemia	3/28	159/10312	0.00888222616085214	0.0245854023692785	0.0108882719093724	IL6/NQO1/GPX1	3
DOID:12217	Lewy body dementia	2/28	54/10312	0.00932511447703731	0.0257028365417499	0.0113831561064233	SPP1/GPX1	2
DOID:3459	breast carcinoma	5/28	493/10312	0.00965438286157593	0.0264063395156693	0.0116947203246546	IL6/SRC/CDKN1B/GPX1/NFE2L2	5
DOID:47	prostate disease	2/28	55/10312	0.00966085592036681	0.0264063395156693	0.0116947203246546	HSPA1A/NQO1	2
DOID:3978	extrinsic cardiomyopathy	2/28	56/10312	0.0100019479819196	0.0272252194030674	0.0120573821489836	IL6/SPP1	2
DOID:1686	glaucoma	3/28	167/10312	0.0101531967404481	0.027522715131132	0.0121891357127606	IL6/TLR4/CDKN1B	3
DOID:2355	anemia	4/28	319/10312	0.0102357161644961	0.0276322214152652	0.012237633361061	IL6/NQO1/TLR4/GPX1	4
DOID:2825	nose disease	3/28	168/10312	0.0103191550385522	0.0277082653382389	0.0122713113500545	IL6/NR3C1/TLR4	3
DOID:0050908	myelodysplastic syndrome	2/28	57/10312	0.0103483612924825	0.0277082653382389	0.0122713113500545	NQO1/CDKN1B	2
DOID:0060071	pre-malignant neoplasm	3/28	169/10312	0.0104866989003819	0.0279645304010184	0.0123848048630955	SDHD/SRC/CDKN1B	3
DOID:0060095	uterine benign neoplasm	2/28	58/10312	0.0107000665929695	0.0283034019555968	0.0125348827659575	IL6/CDKN1B	2
DOID:2913	acute pancreatitis	2/28	58/10312	0.0107000665929695	0.0283034019555968	0.0125348827659575	IL6/TLR4	2
DOID:0060086	female reproductive organ benign neoplasm	2/28	60/10312	0.0114192366759189	0.0299640770376112	0.013270355042331	IL6/CDKN1B	2
DOID:62	aortic valve disease	2/28	60/10312	0.0114192366759189	0.0299640770376112	0.013270355042331	IL6/SPP1	2
DOID:10754	otitis media	2/28	61/10312	0.0117866434877171	0.0308049327806471	0.0136427494343046	IL6/TLR4	2
DOID:0050622	reproductive organ benign neoplasm	2/28	62/10312	0.01215922634742	0.0312802058192451	0.0138532362100636	IL6/CDKN1B	2
DOID:5100	middle ear disease	2/28	62/10312	0.01215922634742	0.0312802058192451	0.0138532362100636	IL6/TLR4	2
DOID:5113	nutritional deficiency disease	2/28	62/10312	0.01215922634742	0.0312802058192451	0.0138532362100636	IL6/GPX1	2
DOID:5426	primary ovarian insufficiency	2/28	62/10312	0.01215922634742	0.0312802058192451	0.0138532362100636	BCKDHB/CDKN1B	2
DOID:5679	retinal disease	4/28	338/10312	0.0124660635468048	0.0319442878386873	0.0141473418541041	APOH/IL6/TLR4/NFE2L2	4
DOID:0060115	nervous system benign neoplasm	2/28	63/10312	0.0125369565413765	0.032000947436354	0.0141724350006959	IL6/CDKN1B	2
DOID:0050851	glomerulosclerosis	2/28	65/10312	0.0133077446173746	0.0335764633422991	0.0148701923659733	IL6/SPP1	2
DOID:0080855	Parkinsonism	2/28	65/10312	0.0133077446173746	0.0335764633422991	0.0148701923659733	HSPA1A/SRC	2
DOID:2473	opportunistic mycosis	2/28	65/10312	0.0133077446173746	0.0335764633422991	0.0148701923659733	IL6/TLR4	2
DOID:4989	pancreatitis	3/28	185/10312	0.0133853590125218	0.0336428946828133	0.0148996131778827	IL6/SPP1/TLR4	3
DOID:3070	high grade glioma	4/28	347/10312	0.0136241599348915	0.0339158080031211	0.0150204797959907	IL6/MAP2K1/SPP1/CDKN1B	4
DOID:13378	Kawasaki disease	2/28	66/10312	0.0137007456110169	0.0339158080031211	0.0150204797959907	HSPA1A/TLR4	2
DOID:234	colon adenocarcinoma	2/28	66/10312	0.0137007456110169	0.0339158080031211	0.0150204797959907	BCHE/SRC	2
DOID:4610	intestinal benign neoplasm	2/28	66/10312	0.0137007456110169	0.0339158080031211	0.0150204797959907	IL6/MAP2K1	2
DOID:4195	hyperglycemia	3/28	187/10312	0.01377683282439	0.0339759486195483	0.0150471146004418	IL6/TLR4/GPX1	3
DOID:10241	thalassemia	2/28	67/10312	0.014098780161433	0.0346396995726592	0.0153410736233215	IL6/GPX1	2
DOID:3829	pituitary adenoma	2/28	68/10312	0.0145018200918306	0.03523405177867	0.0156042976426716	IL6/CDKN1B	2
DOID:60009	pituitary gland benign neoplasm	2/28	68/10312	0.0145018200918306	0.03523405177867	0.0156042976426716	IL6/CDKN1B	2
DOID:6590	spondylitis	2/28	68/10312	0.0145018200918306	0.03523405177867	0.0156042976426716	IL6/TLR4	2
DOID:543	dystonia	2/28	69/10312	0.0149098373317711	0.036091709555874	0.0159841332436155	BCHE/CP	2
DOID:1602	lymphadenitis	2/28	70/10312	0.0153228039168314	0.0368196313898952	0.0163065119762694	HSPA1A/TLR4	2
DOID:9942	lymph node disease	2/28	70/10312	0.0153228039168314	0.0368196313898952	0.0163065119762694	HSPA1A/TLR4	2
DOID:26	pancreas disease	3/28	196/10312	0.0156195907416002	0.0373958084908385	0.0165616866872135	IL6/SPP1/TLR4	3
DOID:0050136	systemic mycosis	2/28	73/10312	0.0165911216816861	0.0395773666297676	0.0175278452981641	IL6/TLR4	2
DOID:161	keratosis	2/28	75/10312	0.0174609056429522	0.0415012829774517	0.0183799006767918	IL6/TLR4	2
DOID:1115	sarcoma	3/28	205/10312	0.0175960559103949	0.0416715259105382	0.0184552970977351	IL6/SPP1/CDKN1B	3
DOID:5520	head and neck squamous cell carcinoma	3/28	208/10312	0.0182847791863711	0.0431451077088281	0.019107910346015	IL6/SRC/CDKN1B	3
DOID:535	sleep disorder	2/28	77/10312	0.0183498247725046	0.0431451077088281	0.019107910346015	IL6/NR3C1	2
DOID:11714	gestational diabetes	2/28	78/10312	0.0188013920106731	0.0440489755678628	0.0195082112591947	IL6/GPX1	2
DOID:1123	spondyloarthropathy	2/28	79/10312	0.0192576616296964	0.0447979646421306	0.0198399201560142	IL6/TLR4	2
DOID:896	metal metabolism disorder	2/28	79/10312	0.0192576616296964	0.0447979646421306	0.0198399201560142	CP/TLR4	2
DOID:2621	autonomic nervous system neoplasm	4/28	386/10312	0.019435937471807	0.0448059772341275	0.019843468736552	IL6/NQO1/TLR4/CDKN1B	4
DOID:769	neuroblastoma	4/28	386/10312	0.019435937471807	0.0448059772341275	0.019843468736552	IL6/NQO1/TLR4/CDKN1B	4
DOID:5223	infertility	3/28	213/10312	0.0194660114508023	0.0448059772341275	0.019843468736552	IL6/TLR4/CDKN1B	3
DOID:0050339	commensal bacterial infectious disease	2/28	81/10312	0.0201842004222605	0.0462966275419682	0.0205036412092157	IL6/TLR4	2
DOID:201	connective tissue cancer	4/28	392/10312	0.0204484534191046	0.0467393221008106	0.0206996997750702	IL6/SPP1/SRC/CDKN1B	4
DOID:0050621	respiratory system benign neoplasm	2/28	82/10312	0.0206544160573734	0.0470461699084617	0.020835595145596	SPP1/SRC	2
DOID:2957	pulmonary tuberculosis	2/28	86/10312	0.0225809669855156	0.0510797046293042	0.0226219487767779	IL6/TLR4	2
DOID:7147	ankylosing spondylitis	2/28	86/10312	0.0225809669855156	0.0510797046293042	0.0226219487767779	IL6/TLR4	2
DOID:0050950	autosomal recessive cerebellar ataxia	2/28	87/10312	0.0230738949956427	0.0520153784094213	0.0230363357525678	IL6/NFE2L2	2
DOID:1192	peripheral nervous system neoplasm	4/28	409/10312	0.02349447329739	0.0526754870387921	0.0233286816795678	IL6/NQO1/TLR4/CDKN1B	4
DOID:1036	chronic leukemia	3/28	229/10312	0.02352731357068	0.0526754870387921	0.0233286816795678	IL6/SPP1/CDKN1B	3
DOID:50	thyroid gland disease	3/28	232/10312	0.024336666670644	0.0543022222310969	0.0240491228109479	CP/IL6/GPX1	3
DOID:9778	irritable bowel syndrome	2/28	92/10312	0.0256049723088615	0.0569385146936038	0.025216672104356	IL6/TLR4	2
DOID:1575	rheumatic disease	3/28	238/10312	0.0260007724472466	0.0572365997496435	0.0253486866670437	IL6/SPP1/TLR4	3
DOID:418	systemic scleroderma	3/28	238/10312	0.0260007724472466	0.0572365997496435	0.0253486866670437	IL6/SPP1/TLR4	3
DOID:419	scleroderma	3/28	238/10312	0.0260007724472466	0.0572365997496435	0.0253486866670437	IL6/SPP1/TLR4	3
DOID:3744	cervical squamous cell carcinoma	2/28	93/10312	0.0261242945219664	0.0573161779478593	0.0253839298998863	IL6/CDKN1B	2
DOID:2007	degeneration of macula and posterior pole	2/28	94/10312	0.0266479258785087	0.0573412761272958	0.0253950452681862	IL6/TLR4	2
DOID:0050784	primary progressive multiple sclerosis	1/28	10/10312	0.0268350179437192	0.0573412761272958	0.0253950452681862	BCHE	1
DOID:14203	childhood type dermatomyositis	1/28	10/10312	0.0268350179437192	0.0573412761272958	0.0253950452681862	IL6	1
DOID:1518	cecal disease	1/28	10/10312	0.0268350179437192	0.0573412761272958	0.0253950452681862	IL6	1
DOID:1678	chronic interstitial cystitis	1/28	10/10312	0.0268350179437192	0.0573412761272958	0.0253950452681862	IL6	1
DOID:653	purine-pyrimidine metabolic disorder	1/28	10/10312	0.0268350179437192	0.0573412761272958	0.0253950452681862	HPRT1	1
DOID:8337	appendicitis	1/28	10/10312	0.0268350179437192	0.0573412761272958	0.0253950452681862	IL6	1
DOID:9651	systolic heart failure	1/28	10/10312	0.0268350179437192	0.0573412761272958	0.0253950452681862	HSPA1A	1
DOID:1923	disorder of sexual development	2/28	97/10312	0.028244421087484	0.0599622661274742	0.0265558174762241	IL6/NR3C1	2
DOID:381	arthropathy	2/28	97/10312	0.028244421087484	0.0599622661274742	0.0265558174762241	IL6/TLR4	2
DOID:0080199	colorectal carcinoma	2/28	98/10312	0.0287850357831273	0.060912849915263	0.0269768077288392	IL6/SRC	2
DOID:0060004	autoimmune disease of central nervous system	1/28	11/10312	0.0294800013932996	0.0611989902341917	0.0271035322603288	IL6	1
DOID:10154	small intestine cancer	1/28	11/10312	0.0294800013932996	0.0611989902341917	0.0271035322603288	MAP2K1	1
DOID:10914	amnestic disorder	1/28	11/10312	0.0294800013932996	0.0611989902341917	0.0271035322603288	BCHE	1
DOID:10966	lipoid nephrosis	1/28	11/10312	0.0294800013932996	0.0611989902341917	0.0271035322603288	NR3C1	1
DOID:8869	neuromyelitis optica	1/28	11/10312	0.0294800013932996	0.0611989902341917	0.0271035322603288	IL6	1
DOID:893	Wilson disease	1/28	11/10312	0.0294800013932996	0.0611989902341917	0.0271035322603288	CP	1
DOID:4079	heart valve disease	2/28	101/10312	0.0304318782914925	0.0629757481363379	0.0278904147715489	IL6/SPP1	2
DOID:3082	interstitial lung disease	3/28	254/10312	0.0307341489835992	0.0634012633120788	0.0280788650098424	IL6/NR3C1/NFE2L2	3
DOID:53	pituitary gland disease	2/28	102/10312	0.0309890758007847	0.0635276053916086	0.0281348188191335	IL6/CDKN1B	2
DOID:5409	lung small cell carcinoma	2/28	102/10312	0.0309890758007847	0.0635276053916086	0.0281348188191335	NR3C1/CDKN1B	2
DOID:0060688	arteriovenous malformations of the brain	1/28	12/10312	0.0321180520642045	0.0644325448138169	0.0285355943013695	IL6	1
DOID:1080	filariasis	1/28	12/10312	0.0321180520642045	0.0644325448138169	0.0285355943013695	TLR4	1
DOID:13593	eclampsia	1/28	12/10312	0.0321180520642045	0.0644325448138169	0.0285355943013695	IL6	1
DOID:14504	Niemann-Pick disease	1/28	12/10312	0.0321180520642045	0.0644325448138169	0.0285355943013695	TLR4	1
DOID:1680	chronic cystitis	1/28	12/10312	0.0321180520642045	0.0644325448138169	0.0285355943013695	IL6	1
DOID:4305	bone giant cell tumor	1/28	12/10312	0.0321180520642045	0.0644325448138169	0.0285355943013695	SRC	1
DOID:6536	plasma cell neoplasm	1/28	12/10312	0.0321180520642045	0.0644325448138169	0.0285355943013695	IL6	1
DOID:0050700	cardiomyopathy	4/28	454/10312	0.0328573667968131	0.0657147335936262	0.0291034442744558	IL6/SDHD/SPP1/GPX1	4
DOID:12466	secondary hyperparathyroidism	1/28	13/10312	0.0347491874566512	0.068868480276626	0.03050016135486	CDKN1B	1
DOID:1496	echinococcosis	1/28	13/10312	0.0347491874566512	0.068868480276626	0.03050016135486	TLR4	1
DOID:2988	antiphospholipid syndrome	1/28	13/10312	0.0347491874566512	0.068868480276626	0.03050016135486	APOH	1
DOID:1542	head and neck carcinoma	3/28	269/10312	0.0355610492643379	0.069904506173069	0.030958991822476	IL6/SRC/CDKN1B	3
DOID:10124	corneal disease	2/28	110/10312	0.0355916235698248	0.069904506173069	0.030958991822476	IL6/TLR4	2
DOID:12894	Sjogren's syndrome	2/28	110/10312	0.0355916235698248	0.069904506173069	0.030958991822476	APOH/IL6	2
DOID:1564	fungal infectious disease	2/28	111/10312	0.0361846996427624	0.0708572028825437	0.0313809178362998	IL6/TLR4	2
DOID:1019	osteomyelitis	1/28	14/10312	0.0373734250283775	0.0717043040569142	0.0317560781766822	IL6	1
DOID:11294	arteriovenous malformation	1/28	14/10312	0.0373734250283775	0.0717043040569142	0.0317560781766822	IL6	1
DOID:5425	ovarian hyperstimulation syndrome	1/28	14/10312	0.0373734250283775	0.0717043040569142	0.0317560781766822	IL6	1
DOID:656	adrenal adenoma	1/28	14/10312	0.0373734250283775	0.0717043040569142	0.0317560781766822	IL6	1
DOID:9849	Meniere's disease	1/28	14/10312	0.0373734250283775	0.0717043040569142	0.0317560781766822	HSPA1A	1
DOID:2030	anxiety disorder	2/28	113/10312	0.0373824268101595	0.0717043040569142	0.0317560781766822	IL6/NR3C1	2
DOID:633	myositis	2/28	113/10312	0.0373824268101595	0.0717043040569142	0.0317560781766822	IL6/TLR4	2
DOID:0080639	bone sarcoma	3/28	275/10312	0.0375966737602587	0.0719050087076668	0.0318449653455007	IL6/SPP1/CDKN1B	3
DOID:11934	head and neck cancer	3/28	276/10312	0.0379417416374021	0.07223041175717	0.031989078377694	IL6/SRC/CDKN1B	3
DOID:0060060	non-Hodgkin lymphoma	2/28	114/10312	0.0379870305735117	0.07223041175717	0.031989078377694	IL6/GPX1	2
DOID:4481	allergic rhinitis	2/28	117/10312	0.0398235205231537	0.0734844625203085	0.032544466713102	IL6/TLR4	2
DOID:583	hemolytic anemia	2/28	117/10312	0.0398235205231537	0.0734844625203085	0.032544466713102	IL6/GPX1	2
DOID:720	normocytic anemia	2/28	117/10312	0.0398235205231537	0.0734844625203085	0.032544466713102	IL6/GPX1	2
DOID:0050523	adult T-cell leukemia/lymphoma	1/28	15/10312	0.0399907821947411	0.0734844625203085	0.032544466713102	IL6	1
DOID:12129	bulimia nervosa	1/28	15/10312	0.0399907821947411	0.0734844625203085	0.032544466713102	NR3C1	1
DOID:14219	renal tubular acidosis	1/28	15/10312	0.0399907821947411	0.0734844625203085	0.032544466713102	IL6	1
DOID:14499	Fabry disease	1/28	15/10312	0.0399907821947411	0.0734844625203085	0.032544466713102	IL6	1
DOID:3086	gingival overgrowth	1/28	15/10312	0.0399907821947411	0.0734844625203085	0.032544466713102	IL6	1
DOID:6132	bronchitis	1/28	15/10312	0.0399907821947411	0.0734844625203085	0.032544466713102	TLR4	1
DOID:9669	senile cataract	1/28	15/10312	0.0399907821947411	0.0734844625203085	0.032544466713102	CDKN1B	1
DOID:9847	peripheral vertigo	1/28	15/10312	0.0399907821947411	0.0734844625203085	0.032544466713102	HSPA1A	1
DOID:9848	endolymphatic hydrops	1/28	15/10312	0.0399907821947411	0.0734844625203085	0.032544466713102	HSPA1A	1
DOID:3717	gastric adenocarcinoma	2/28	119/10312	0.0410665128152374	0.0752503698513848	0.0333265437724361	IL6/SPP1	2
DOID:127	leiomyoma	2/28	120/10312	0.0416935391681108	0.076148330440604	0.0337242285006526	IL6/CDKN1B	2
DOID:184	bone cancer	3/28	287/10312	0.0418462688001118	0.076148330440604	0.0337242285006526	IL6/SPP1/CDKN1B	3
DOID:5656	cranial nerve disease	2/28	121/10312	0.0423242216513217	0.076148330440604	0.0337242285006526	TFAM/POLRMT	2
DOID:75	lymphatic system disease	2/28	121/10312	0.0423242216513217	0.076148330440604	0.0337242285006526	HSPA1A/TLR4	2
DOID:9500	leukocyte disease	2/28	121/10312	0.0423242216513217	0.076148330440604	0.0337242285006526	IL6/TLR4	2
DOID:0050625	biliary tract benign neoplasm	1/28	16/10312	0.0426012763288135	0.076148330440604	0.0337242285006526	IL6	1
DOID:12895	keratoconjunctivitis sicca	1/28	16/10312	0.0426012763288135	0.076148330440604	0.0337242285006526	IL6	1
DOID:1474	aggressive periodontitis	1/28	16/10312	0.0426012763288135	0.076148330440604	0.0337242285006526	IL6	1
DOID:288	endometriosis of uterus	1/28	16/10312	0.0426012763288135	0.076148330440604	0.0337242285006526	IL6	1
DOID:2952	inner ear disease	2/28	122/10312	0.0429585373714525	0.0763707331048045	0.033822725187622	HSPA1A/IL6	2
DOID:3498	pancreatic ductal adenocarcinoma	2/28	122/10312	0.0429585373714525	0.0763707331048045	0.033822725187622	IL6/NQO1	2
DOID:12236	primary biliary cholangitis	2/28	123/10312	0.0435964635245341	0.0772953515462009	0.0342322160249542	NR3C1/TLR4	2
DOID:2738	pseudoxanthoma elasticum	1/28	17/10312	0.0452049247614854	0.0792899215067765	0.035115562156403	GPX1	1
DOID:3426	vestibular disease	1/28	17/10312	0.0452049247614854	0.0792899215067765	0.035115562156403	HSPA1A	1
DOID:446	primary hyperaldosteronism	1/28	17/10312	0.0452049247614854	0.0792899215067765	0.035115562156403	NR3C1	1
DOID:9146	visceral leishmaniasis	1/28	17/10312	0.0452049247614854	0.0792899215067765	0.035115562156403	NFE2L2	1
DOID:2742	auditory system disease	3/28	297/10312	0.0455677087033754	0.079713111758438	0.0353029827428255	HSPA1A/IL6/TLR4	3
DOID:3969	thyroid gland papillary carcinoma	2/28	127/10312	0.0461838195014997	0.0805760255132547	0.035685146087385	SPP1/CDKN1B	2
DOID:11729	Lyme disease	1/28	18/10312	0.0478017447815612	0.0825209067808004	0.0365464863149886	IL6	1
DOID:13949	interstitial cystitis	1/28	18/10312	0.0478017447815612	0.0825209067808004	0.0365464863149886	IL6	1
DOID:200	benign giant cell tumor	1/28	18/10312	0.0478017447815612	0.0825209067808004	0.0365464863149886	SRC	1
DOID:9111	cutaneous leishmaniasis	1/28	18/10312	0.0478017447815612	0.0825209067808004	0.0365464863149886	TLR4	1
