# Supplementary material for: Integrative analysis identifies oxidative stress biomarkers in non-alcoholic fatty liver disease via machine learning and weighted gene co-expression network analysis
Source: Front Immunol. 2024 Feb 27;15:1335112. doi: 10.3389/fimmu.2024.1335112 (PMC10927810; doi:10.3389/fimmu.2024.1335112)
Supplement: Supplementary file 1 [file DataSheet_1.zip › supplement file/KEGG.xls]

ID	Description	GeneRatio	BgRatio	pvalue	p.adjust	qvalue	geneID	Count
hsa05208	Chemical carcinogenesis - reactive oxygen species	7/25	223/8463	2.57521457756361e-06	0.000455812980228759	0.000295471988373088	MAP2K1/NDUFA4/NQO1/SDHD/SRC/NFE2L2/SDHC	7
hsa00020	Citrate cycle (TCA cycle)	3/25	30/8463	8.77212621263326e-05	0.00776333169818044	0.00503243030093171	SDHD/OGDH/SDHC	3
hsa04620	Toll-like receptor signaling pathway	4/25	104/8463	0.000223200944711749	0.0104522483955222	0.00677546877854252	IL6/MAP2K1/SPP1/TLR4	4
hsa04066	HIF-1 signaling pathway	4/25	109/8463	0.000267375331111671	0.0104522483955222	0.00677546877854252	IL6/MAP2K1/TLR4/CDKN1B	4
hsa05022	Pathways of neurodegeneration - multiple diseases	7/25	476/8463	0.000337224073781139	0.0104522483955222	0.00677546877854252	IL6/MAP2K1/NDUFA4/SDHD/UBC/GPX1/SDHC	7
hsa05417	Lipid and atherosclerosis	5/25	215/8463	0.000354313504932957	0.0104522483955222	0.00677546877854252	HSPA1A/IL6/SRC/TLR4/NFE2L2	5
hsa05134	Legionellosis	3/25	57/8463	0.00059978515753496	0.0132594865385507	0.00859520685520084	HSPA1A/IL6/TLR4	3
hsa05135	Yersinia infection	4/25	137/8463	0.000638366490306706	0.0132594865385507	0.00859520685520084	IL6/MAP2K1/SRC/TLR4	4
hsa05162	Measles	4/25	139/8463	0.000674211179926305	0.0132594865385507	0.00859520685520084	HSPA1A/IL6/TLR4/CDKN1B	4
hsa05012	Parkinson disease	5/25	266/8463	0.000936306443786056	0.0155230885019911	0.0100625432454179	NDUFA4/SDHD/UBC/NFE2L2/SDHC	5
hsa04932	Non-alcoholic fatty liver disease	4/25	155/8463	0.00101436331621558	0.0155230885019911	0.0100625432454179	IL6/NDUFA4/SDHD/SDHC	4
hsa05020	Prion disease	5/25	273/8463	0.001052412779796	0.0155230885019911	0.0100625432454179	HSPA1A/IL6/NDUFA4/SDHD/SDHC	5
hsa05161	Hepatitis B	4/25	162/8463	0.00119566681857397	0.0162794636067379	0.0105528488440942	IL6/MAP2K1/SRC/TLR4	4
hsa03320	PPAR signaling pathway	3/25	75/8463	0.00133647771927914	0.0168968968794577	0.0109530880752952	ACADL/ACADM/UBC	3
hsa01521	EGFR tyrosine kinase inhibitor resistance	3/25	79/8463	0.00155301881468405	0.0183256220132718	0.0118792316351271	IL6/MAP2K1/SRC	3
hsa05016	Huntington disease	5/25	306/8463	0.00175034627859985	0.0193632057070108	0.0125518252873279	NDUFA4/SDHD/TFAM/GPX1/SDHC	5
hsa04012	ErbB signaling pathway	3/25	85/8463	0.00191720846177964	0.0199615233961762	0.0129396732095344	MAP2K1/SRC/CDKN1B	3
hsa05167	Kaposi sarcoma-associated herpesvirus infection	4/25	194/8463	0.00232149583742994	0.0228280424013944	0.0147978389637347	IL6/MAP2K1/SRC/UBC	4
hsa01522	Endocrine resistance	3/25	98/8463	0.00287858447064431	0.0268162869107391	0.0173831416786831	MAP2K1/SRC/CDKN1B	3
hsa04151	PI3K-Akt signaling pathway	5/25	354/8463	0.00331005058247095	0.0292939476548679	0.0189892375520702	IL6/MAP2K1/SPP1/TLR4/CDKN1B	5
hsa01200	Carbon metabolism	3/25	115/8463	0.00452104072780771	0.037751485026245	0.0244716733146637	SDHD/OGDH/SDHC	3
hsa05010	Alzheimer disease	5/25	384/8463	0.0046922749750135	0.037751485026245	0.0244716733146637	IL6/MAP2K1/NDUFA4/SDHD/SDHC	5
hsa05219	Bladder cancer	2/25	41/8463	0.00640216964961353	0.0467201544441353	0.0302854405852557	MAP2K1/SRC	2
hsa04068	FoxO signaling pathway	3/25	131/8463	0.00649925895173644	0.0467201544441353	0.0302854405852557	IL6/MAP2K1/CDKN1B	3
hsa00190	Oxidative phosphorylation	3/25	134/8463	0.00691926857689371	0.0467201544441353	0.0302854405852557	NDUFA4/SDHD/SDHC	3
hsa00071	Fatty acid degradation	2/25	43/8463	0.00702480661552906	0.0467201544441353	0.0302854405852557	ACADL/ACADM	2
hsa04915	Estrogen signaling pathway	3/25	138/8463	0.00750405622339595	0.0467201544441353	0.0302854405852557	HSPA1A/MAP2K1/SRC	3
hsa04371	Apelin signaling pathway	3/25	139/8463	0.00765471456994308	0.0467201544441353	0.0302854405852557	MAP2K1/SPP1/TFAM	3
hsa05418	Fluid shear stress and atherosclerosis	3/25	139/8463	0.00765471456994308	0.0467201544441353	0.0302854405852557	NQO1/SRC/NFE2L2	3
hsa04936	Alcoholic liver disease	3/25	142/8463	0.00811748294212572	0.0478931493585417	0.0310458119540948	ACADM/IL6/TLR4	3
hsa00280	Valine, leucine and isoleucine degradation	2/25	48/8463	0.00869642921078397	0.0496538054938311	0.0321871233947522	ACADM/BCKDHB	2
hsa05144	Malaria	2/25	50/8463	0.00941028671547797	0.0520506483949875	0.0337408306574704	IL6/TLR4	2
hsa01212	Fatty acid metabolism	2/25	57/8463	0.0121066904892164	0.0649358853512516	0.0420934374266216	ACADL/ACADM	2
hsa05225	Hepatocellular carcinoma	3/25	168/8463	0.0128239268812165	0.0654010566852026	0.0423949757876127	MAP2K1/NQO1/NFE2L2	3
hsa04370	VEGF signaling pathway	2/25	59/8463	0.0129324123388819	0.0654010566852026	0.0423949757876127	MAP2K1/SRC	2
hsa05164	Influenza A	3/25	171/8463	0.0134491265845058	0.0661248723738204	0.0428641753716707	IL6/MAP2K1/TLR4	3
hsa04929	GnRH secretion	2/25	64/8463	0.0151013075130469	0.0705854627274662	0.0457556671858092	MAP2K1/SPP1	2
hsa05152	Tuberculosis	3/25	180/8463	0.0154289295409736	0.0705854627274662	0.0457556671858092	IL6/SRC/TLR4	3
hsa05321	Inflammatory bowel disease	2/25	65/8463	0.0155527290755434	0.0705854627274662	0.0457556671858092	IL6/TLR4	2
hsa04917	Prolactin signaling pathway	2/25	70/8463	0.0178961003572032	0.0779791946352605	0.0505485115387654	MAP2K1/SRC	2
hsa04613	Neutrophil extracellular trap formation	3/25	191/8463	0.0180629772883937	0.0779791946352605	0.0505485115387654	MAP2K1/SRC/TLR4	3
hsa04137	Mitophagy - animal	2/25	72/8463	0.0188730523162553	0.0782045451502515	0.05069459067129	SRC/UBC	2
hsa05130	Pathogenic Escherichia coli infection	3/25	197/8463	0.0195999327763895	0.0782045451502515	0.05069459067129	IL6/SRC/TLR4	3
hsa05014	Amyotrophic lateral sclerosis	4/25	364/8463	0.0208090765712399	0.0782045451502515	0.05069459067129	NDUFA4/SDHD/GPX1/SDHC	4
hsa05133	Pertussis	2/25	76/8463	0.0208933277271939	0.0782045451502515	0.05069459067129	IL6/TLR4	2
hsa05220	Chronic myeloid leukemia	2/25	76/8463	0.0208933277271939	0.0782045451502515	0.05069459067129	MAP2K1/CDKN1B	2
hsa04510	Focal adhesion	3/25	203/8463	0.021208012244136	0.0782045451502515	0.05069459067129	MAP2K1/SPP1/SRC	3
hsa05415	Diabetic cardiomyopathy	3/25	203/8463	0.021208012244136	0.0782045451502515	0.05069459067129	NDUFA4/SDHD/SDHC	3
hsa05205	Proteoglycans in cancer	3/25	205/8463	0.0217598832925353	0.078602027403648	0.050952250889073	MAP2K1/SRC/TLR4	3
hsa04540	Gap junction	2/25	88/8463	0.0274656877842004	0.0954669941818262	0.0618846408909846	MAP2K1/SRC	2
hsa05163	Human cytomegalovirus infection	3/25	225/8463	0.0277154948501719	0.0954669941818262	0.0618846408909846	IL6/MAP2K1/SRC	3
hsa05235	PD-L1 expression and PD-1 checkpoint pathway in cancer	2/25	89/8463	0.028046800550593	0.0954669941818262	0.0618846408909846	MAP2K1/TLR4	2
hsa04714	Thermogenesis	3/25	232/8463	0.0299877252868731	0.0978997483720975	0.0634616269554483	NDUFA4/SDHD/SDHC	3
hsa04912	GnRH signaling pathway	2/25	93/8463	0.030420825765341	0.0978997483720975	0.0634616269554483	MAP2K1/SRC	2
hsa05323	Rheumatoid arthritis	2/25	93/8463	0.030420825765341	0.0978997483720975	0.0634616269554483	IL6/TLR4	2
hsa00130	Ubiquinone and other terpenoid-quinone biosynthesis	1/25	11/8463	0.0320373213872077	0.101260819384567	0.0656403765264218	NQO1	1
hsa05215	Prostate cancer	2/25	97/8463	0.0328726485207593	0.102078224353937	0.0661702435597926	MAP2K1/CDKN1B	2
hsa04933	AGE-RAGE signaling pathway in diabetic complications	2/25	100/8463	0.0347613652557404	0.102899191288382	0.0667024195684425	IL6/CDKN1B	2
hsa05131	Shigellosis	3/25	247/8463	0.0351836202866487	0.102899191288382	0.0667024195684425	SRC/TLR4/UBC	3
hsa05132	Salmonella infection	3/25	249/8463	0.0359099501461627	0.102899191288382	0.0667024195684425	IL6/MAP2K1/TLR4	3
hsa05142	Chagas disease	2/25	102/8463	0.0360437845190942	0.102899191288382	0.0667024195684425	IL6/TLR4	2
hsa05146	Amoebiasis	2/25	102/8463	0.0360437845190942	0.102899191288382	0.0667024195684425	IL6/TLR4	2
hsa04625	C-type lectin receptor signaling pathway	2/25	104/8463	0.0373445386951565	0.104920370619725	0.0680126101549217	IL6/SRC	2
hsa05145	Toxoplasmosis	2/25	112/8463	0.0427260962175874	0.118164359851765	0.0765977711795563	HSPA1A/TLR4	2
hsa04668	TNF signaling pathway	2/25	114/8463	0.0441149362047731	0.120128364742228	0.0778708995355509	IL6/MAP2K1	2
hsa00360	Phenylalanine metabolism	1/25	16/8463	0.0462718189628165	0.12224047696147	0.0792400356158209	PAH	1
hsa00430	Taurine and hypotaurine metabolism	1/25	16/8463	0.0462718189628165	0.12224047696147	0.0792400356158209	FMO4	1
hsa04919	Thyroid hormone signaling pathway	2/25	121/8463	0.049107563638962	0.127824099472004	0.0828595114032022	MAP2K1/SRC	2
