# Supplementary material for: Integrative analysis identifies oxidative stress biomarkers in non-alcoholic fatty liver disease via machine learning and weighted gene co-expression network analysis
Source: Front Immunol. 2024 Feb 27;15:1335112. doi: 10.3389/fimmu.2024.1335112 (PMC10927810; doi:10.3389/fimmu.2024.1335112)
Supplement: Supplementary file 1 [file DataSheet_1.zip › supplement file/OS related genes.xlsx]

## Sheet: Sheet1
Gene Symbol	Description	Category	Uniprot ID	Gifts	GC Id	Relevance score	GeneCards Link
RYR2	Ryanodine Receptor 2	Protein Coding	Q92736	53	GC01P237042	122.118	https://www.genecards.org/cgi-bin/carddisp.pl?gene=RYR2
NOS3	Nitric Oxide Synthase 3	Protein Coding	P29474	56	GC07P152342	73.7417	https://www.genecards.org/cgi-bin/carddisp.pl?gene=NOS3
NOS2	Nitric Oxide Synthase 2	Protein Coding	P35228	56	GC17M027756	68.0714	https://www.genecards.org/cgi-bin/carddisp.pl?gene=NOS2
ELAC2	ElaC Ribonuclease Z 2	Protein Coding	Q9BQ52	49	GC17M012991	63.2232	https://www.genecards.org/cgi-bin/carddisp.pl?gene=ELAC2
TRDN	Triadin	Protein Coding	Q13061	49	GC06M123198	59.7689	https://www.genecards.org/cgi-bin/carddisp.pl?gene=TRDN
CARS2	Cysteinyl-TRNA Synthetase 2, Mitochondrial	Protein Coding	Q9HA77	48	GC13M110641	59.2253	https://www.genecards.org/cgi-bin/carddisp.pl?gene=CARS2
SOD1	Superoxide Dismutase 1	Protein Coding	P00441	60	GC21P031659	55.0902	https://www.genecards.org/cgi-bin/carddisp.pl?gene=SOD1
CPT2	Carnitine Palmitoyltransferase 2	Protein Coding	P23786	56	GC01P053196	54.4445	https://www.genecards.org/cgi-bin/carddisp.pl?gene=CPT2
CAT	Catalase	Protein Coding	P04040	58	GC11P034460	54.2388	https://www.genecards.org/cgi-bin/carddisp.pl?gene=CAT
NOS1	Nitric Oxide Synthase 1	Protein Coding	P29475	56	GC12M117208	53.3912	https://www.genecards.org/cgi-bin/carddisp.pl?gene=NOS1
FARS2	Phenylalanyl-TRNA Synthetase 2, Mitochondrial	Protein Coding	O95363	50	GC06P005395	52.5877	https://www.genecards.org/cgi-bin/carddisp.pl?gene=FARS2
MTO1	Mitochondrial TRNA Translation Optimization 1	Protein Coding	Q9Y2Z2	49	GC06P073461	48.9247	https://www.genecards.org/cgi-bin/carddisp.pl?gene=MTO1
AIFM1	Apoptosis Inducing Factor Mitochondria Associated 1	Protein Coding	O95831	57	GC0XM130129	48.7774	https://www.genecards.org/cgi-bin/carddisp.pl?gene=AIFM1
GFM1	G Elongation Factor Mitochondrial 1	Protein Coding	Q96RP9	50	GC03P158644	48.4157	https://www.genecards.org/cgi-bin/carddisp.pl?gene=GFM1
CASQ2	Calsequestrin 2	Protein Coding	O14958	52	GC01M115700	48.0624	https://www.genecards.org/cgi-bin/carddisp.pl?gene=CASQ2
TP53	Tumor Protein P53	Protein Coding	P04637	60	GC17M007661	46.1065	https://www.genecards.org/cgi-bin/carddisp.pl?gene=TP53
NFE2L2	NFE2 Like BZIP Transcription Factor 2	Protein Coding	Q16236	58	GC02M177227	45.7873	https://www.genecards.org/cgi-bin/carddisp.pl?gene=NFE2L2
HMOX1	Heme Oxygenase 1	Protein Coding	P09601	59	GC22P035380	44.8118	https://www.genecards.org/cgi-bin/carddisp.pl?gene=HMOX1
SOD2	Superoxide Dismutase 2	Protein Coding	P04179	54	GC06M159669	41.5094	https://www.genecards.org/cgi-bin/carddisp.pl?gene=SOD2
TNF	Tumor Necrosis Factor	Protein Coding	P01375	58	GC06P104098	41.4688	https://www.genecards.org/cgi-bin/carddisp.pl?gene=TNF
AARS2	Alanyl-TRNA Synthetase 2, Mitochondrial	Protein Coding	Q5JTZ9	49	GC06M081192	40.3053	https://www.genecards.org/cgi-bin/carddisp.pl?gene=AARS2
POLR1C	RNA Polymerase I And III Subunit C	Protein Coding	O15160	51	GC06P104306	38.713	https://www.genecards.org/cgi-bin/carddisp.pl?gene=POLR1C
MAPK14	Mitogen-Activated Protein Kinase 14	Protein Coding	Q16539	57	GC06P104232	38.2145	https://www.genecards.org/cgi-bin/carddisp.pl?gene=MAPK14
NARS2	Asparaginyl-TRNA Synthetase 2, Mitochondrial	Protein Coding	Q96I59	50	GC11M078435	37.893	https://www.genecards.org/cgi-bin/carddisp.pl?gene=NARS2
MAPK8	Mitogen-Activated Protein Kinase 8	Protein Coding	P45983	56	GC10P048306	37.6585	https://www.genecards.org/cgi-bin/carddisp.pl?gene=MAPK8
GSR	Glutathione-Disulfide Reductase	Protein Coding	P00390	56	GC08M030678	37.3716	https://www.genecards.org/cgi-bin/carddisp.pl?gene=GSR
OXSR1	Oxidative Stress Responsive Kinase 1	Protein Coding	O95747	48	GC03P038195	37.242	https://www.genecards.org/cgi-bin/carddisp.pl?gene=OXSR1
MTRFR	Mitochondrial Translation Release Factor In Rescue	Protein Coding	Q9H3J6	41	GC12P128264	35.238	https://www.genecards.org/cgi-bin/carddisp.pl?gene=MTRFR
XDH	Xanthine Dehydrogenase	Protein Coding	P47989	54	GC02M031334	35.0128	https://www.genecards.org/cgi-bin/carddisp.pl?gene=XDH
TUFM	Tu Translation Elongation Factor, Mitochondrial	Protein Coding	P49411	51	GC16M040701	34.6442	https://www.genecards.org/cgi-bin/carddisp.pl?gene=TUFM
TXN	Thioredoxin	Protein Coding	P10599	52	GC09M110243	34.2271	https://www.genecards.org/cgi-bin/carddisp.pl?gene=TXN
TSFM	Ts Translation Elongation Factor, Mitochondrial	Protein Coding	P43897	49	GC12P057782	33.9658	https://www.genecards.org/cgi-bin/carddisp.pl?gene=TSFM
MPO	Myeloperoxidase	Protein Coding	P05164	60	GC17M058269	33.8845	https://www.genecards.org/cgi-bin/carddisp.pl?gene=MPO
OSGIN1	Oxidative Stress Induced Growth Inhibitor 1	Protein Coding	Q9UJX0	41	GC16P083934	33.8644	https://www.genecards.org/cgi-bin/carddisp.pl?gene=OSGIN1
VARS2	Valyl-TRNA Synthetase 2, Mitochondrial	Protein Coding	Q5ST30	48	GC06P104083	33.6613	https://www.genecards.org/cgi-bin/carddisp.pl?gene=VARS2
PNPT1	Polyribonucleotide Nucleotidyltransferase 1	Protein Coding	Q8TCS8	50	GC02M055634	32.7752	https://www.genecards.org/cgi-bin/carddisp.pl?gene=PNPT1
MAPK1	Mitogen-Activated Protein Kinase 1	Protein Coding	P28482	60	GC22M021759	32.6575	https://www.genecards.org/cgi-bin/carddisp.pl?gene=MAPK1
EARS2	Glutamyl-TRNA Synthetase 2, Mitochondrial	Protein Coding	Q5JPH6	49	GC16M024315	32.1335	https://www.genecards.org/cgi-bin/carddisp.pl?gene=EARS2
IL6	Interleukin 6	Protein Coding	P05231	58	GC07P022725	32.062	https://www.genecards.org/cgi-bin/carddisp.pl?gene=IL6
OSER1	Oxidative Stress Responsive Serine Rich 1	Protein Coding	Q9NX31	39	GC20M044195	31.133	https://www.genecards.org/cgi-bin/carddisp.pl?gene=OSER1
G6PD	Glucose-6-Phosphate Dehydrogenase	Protein Coding	P11413	57	GC0XM154578	30.2007	https://www.genecards.org/cgi-bin/carddisp.pl?gene=G6PD
OLR1	Oxidized Low Density Lipoprotein Receptor 1	Protein Coding	P78380	49	GC12M024903	29.8913	https://www.genecards.org/cgi-bin/carddisp.pl?gene=OLR1
PARK7	Parkinsonism Associated Deglycase	Protein Coding	Q99497	54	GC01P008210	29.8199	https://www.genecards.org/cgi-bin/carddisp.pl?gene=PARK7
SIRT1	Sirtuin 1	Protein Coding	Q96EB6	56	GC10P067884	29.7503	https://www.genecards.org/cgi-bin/carddisp.pl?gene=SIRT1
CYCS	Cytochrome C, Somatic	Protein Coding	P99999	55	GC07M025118	29.4977	https://www.genecards.org/cgi-bin/carddisp.pl?gene=CYCS
TXN2	Thioredoxin 2	Protein Coding	Q99757	50	GC22M036467	29.1971	https://www.genecards.org/cgi-bin/carddisp.pl?gene=TXN2
CASP3	Caspase 3	Protein Coding	P42574	56	GC04M184627	29.1807	https://www.genecards.org/cgi-bin/carddisp.pl?gene=CASP3
MTFMT	Mitochondrial Methionyl-TRNA Formyltransferase	Protein Coding	Q96DP5	47	GC15M065001	28.9179	https://www.genecards.org/cgi-bin/carddisp.pl?gene=MTFMT
OSGIN2	Oxidative Stress Induced Growth Inhibitor Family Member 2	Protein Coding	Q9Y236	37	GC08P089901	28.4615	https://www.genecards.org/cgi-bin/carddisp.pl?gene=OSGIN2
IL1B	Interleukin 1 Beta	Protein Coding	P01584	54	GC02M112829	27.8622	https://www.genecards.org/cgi-bin/carddisp.pl?gene=IL1B
GPX1	Glutathione Peroxidase 1	Protein Coding	P07203	52	GC03M052428	27.7405	https://www.genecards.org/cgi-bin/carddisp.pl?gene=GPX1
NQO1	NAD(P)H Quinone Dehydrogenase 1	Protein Coding	P15559	54	GC16M069706	27.2926	https://www.genecards.org/cgi-bin/carddisp.pl?gene=NQO1
PON1	Paraoxonase 1	Protein Coding	P27169	54	GC07M095297	26.3582	https://www.genecards.org/cgi-bin/carddisp.pl?gene=PON1
HSPA5	Heat Shock Protein Family A (Hsp70) Member 5	Protein Coding	P11021	56	GC09M125234	26.2938	https://www.genecards.org/cgi-bin/carddisp.pl?gene=HSPA5
MAP3K5	Mitogen-Activated Protein Kinase Kinase Kinase 5	Protein Coding	Q99683	55	GC06M136557	26.0573	https://www.genecards.org/cgi-bin/carddisp.pl?gene=MAP3K5
CALM1	Calmodulin 1	Protein Coding	P0DP23	53	GC14P090396	25.8867	https://www.genecards.org/cgi-bin/carddisp.pl?gene=CALM1
APP	Amyloid Beta Precursor Protein	Protein Coding	P05067	58	GC21M025880	25.6047	https://www.genecards.org/cgi-bin/carddisp.pl?gene=APP
JUN	Jun Proto-Oncogene, AP-1 Transcription Factor Subunit	Protein Coding	P05412	56	GC01M058780	25.6028	https://www.genecards.org/cgi-bin/carddisp.pl?gene=JUN
CXCL8	C-X-C Motif Chemokine Ligand 8	Protein Coding	P10145	50	GC04P073740	25.5801	https://www.genecards.org/cgi-bin/carddisp.pl?gene=CXCL8
INS	Insulin	Protein Coding	P01308	54	GC11M002159	25.4041	https://www.genecards.org/cgi-bin/carddisp.pl?gene=INS
ALB	Albumin	Protein Coding	P02768	56	GC04P073397	25.3777	https://www.genecards.org/cgi-bin/carddisp.pl?gene=ALB
CYBA	Cytochrome B-245 Alpha Chain	Protein Coding	P13498	54	GC16M088643	25.242	https://www.genecards.org/cgi-bin/carddisp.pl?gene=CYBA
GTPBP3	GTP Binding Protein 3, Mitochondrial	Protein Coding	Q969Y2	48	GC19P082827	25.0846	https://www.genecards.org/cgi-bin/carddisp.pl?gene=GTPBP3
PTGS2	Prostaglandin-Endoperoxide Synthase 2	Protein Coding	P35354	56	GC01M186671	24.8671	https://www.genecards.org/cgi-bin/carddisp.pl?gene=PTGS2
FASTKD2	FAST Kinase Domains 2	Protein Coding	Q9NYY8	45	GC02P206766	24.8476	https://www.genecards.org/cgi-bin/carddisp.pl?gene=FASTKD2
ACADVL	Acyl-CoA Dehydrogenase Very Long Chain	Protein Coding	P49748	52	GC17P012975	24.7667	https://www.genecards.org/cgi-bin/carddisp.pl?gene=ACADVL
GFM2	GTP Dependent Ribosome Recycling Factor Mitochondrial 2	Protein Coding	Q969S9	47	GC05M074721	24.7109	https://www.genecards.org/cgi-bin/carddisp.pl?gene=GFM2
FOXO3	Forkhead Box O3	Protein Coding	O43524	54	GC06P108559	24.6508	https://www.genecards.org/cgi-bin/carddisp.pl?gene=FOXO3
PRDX2	Peroxiredoxin 2	Protein Coding	P32119	53	GC19M012796	24.5169	https://www.genecards.org/cgi-bin/carddisp.pl?gene=PRDX2
DDIT3	DNA Damage Inducible Transcript 3	Protein Coding	P35638	53	GC12M057516	24.2694	https://www.genecards.org/cgi-bin/carddisp.pl?gene=DDIT3
PARP1	Poly(ADP-Ribose) Polymerase 1	Protein Coding	P09874	57	GC01M226360	24.2104	https://www.genecards.org/cgi-bin/carddisp.pl?gene=PARP1
CRP	C-Reactive Protein	Protein Coding	P02741	52	GC01M159732	24.1961	https://www.genecards.org/cgi-bin/carddisp.pl?gene=CRP
OGG1	8-Oxoguanine DNA Glycosylase	Protein Coding	O15527	54	GC03P014579	24.1866	https://www.genecards.org/cgi-bin/carddisp.pl?gene=OGG1
GSTM1	Glutathione S-Transferase Mu 1	Protein Coding	P09488	49	GC01P109687	24.1462	https://www.genecards.org/cgi-bin/carddisp.pl?gene=GSTM1
ATF4	Activating Transcription Factor 4	Protein Coding	P18848	53	GC22P039519	24.1178	https://www.genecards.org/cgi-bin/carddisp.pl?gene=ATF4
TARS2	Threonyl-TRNA Synthetase 2, Mitochondrial	Protein Coding	Q9BW92	49	GC01P154278	24.0144	https://www.genecards.org/cgi-bin/carddisp.pl?gene=TARS2
GSTP1	Glutathione S-Transferase Pi 1	Protein Coding	P09211	57	GC11P067583	23.7681	https://www.genecards.org/cgi-bin/carddisp.pl?gene=GSTP1
MRPL44	Mitochondrial Ribosomal Protein L44	Protein Coding	Q9H9J2	48	GC02P223957	23.7309	https://www.genecards.org/cgi-bin/carddisp.pl?gene=MRPL44
SLC6A4	Solute Carrier Family 6 Member 4	Protein Coding	P31645	54	GC17M030194	23.5286	https://www.genecards.org/cgi-bin/carddisp.pl?gene=SLC6A4
HADHA	Hydroxyacyl-CoA Dehydrogenase Trifunctional Multienzyme Complex Subunit Alpha	Protein Coding	P40939	53	GC02M026190	23.4375	https://www.genecards.org/cgi-bin/carddisp.pl?gene=HADHA
NOS1AP	Nitric Oxide Synthase 1 Adaptor Protein	Protein Coding	O75052	46	GC01P162069	23.4139	https://www.genecards.org/cgi-bin/carddisp.pl?gene=NOS1AP
FOXO1	Forkhead Box O1	Protein Coding	Q12778	58	GC13M040555	23.3481	https://www.genecards.org/cgi-bin/carddisp.pl?gene=FOXO1
XBP1	X-Box Binding Protein 1	Protein Coding	P17861	52	GC22M028794	23.3101	https://www.genecards.org/cgi-bin/carddisp.pl?gene=XBP1
AKT1	AKT Serine/Threonine Kinase 1	Protein Coding	P31749	60	GC14M104769	23.2616	https://www.genecards.org/cgi-bin/carddisp.pl?gene=AKT1
KEAP1	Kelch Like ECH Associated Protein 1	Protein Coding	Q14145	56	GC19M010486	23.2386	https://www.genecards.org/cgi-bin/carddisp.pl?gene=KEAP1
PRKN	Parkin RBR E3 Ubiquitin Protein Ligase	Protein Coding	O60260	56	GC06M161348	23.1465	https://www.genecards.org/cgi-bin/carddisp.pl?gene=PRKN
CRH	Corticotropin Releasing Hormone	Protein Coding	P06850	50	GC08M066176	23.1084	https://www.genecards.org/cgi-bin/carddisp.pl?gene=CRH
G3BP1	G3BP Stress Granule Assembly Factor 1	Protein Coding	Q13283	46	GC05P151771	23.0792	https://www.genecards.org/cgi-bin/carddisp.pl?gene=G3BP1
MAPK10	Mitogen-Activated Protein Kinase 10	Protein Coding	P53779	56	GC04M085990	23.0457	https://www.genecards.org/cgi-bin/carddisp.pl?gene=MAPK10
BCL2	BCL2 Apoptosis Regulator	Protein Coding	P10415	58	GC18M063123	22.9344	https://www.genecards.org/cgi-bin/carddisp.pl?gene=BCL2
HSPB1	Heat Shock Protein Family B (Small) Member 1	Protein Coding	P04792	58	GC07P076302	22.8721	https://www.genecards.org/cgi-bin/carddisp.pl?gene=HSPB1
HSF1	Heat Shock Transcription Factor 1	Protein Coding	Q00613	54	GC08P144291	22.7622	https://www.genecards.org/cgi-bin/carddisp.pl?gene=HSF1
EIF2AK3	Eukaryotic Translation Initiation Factor 2 Alpha Kinase 3	Protein Coding	Q9NZJ5	56	GC02M088556	22.6412	https://www.genecards.org/cgi-bin/carddisp.pl?gene=EIF2AK3
HADHB	Hydroxyacyl-CoA Dehydrogenase Trifunctional Multienzyme Complex Subunit Beta	Protein Coding	P55084	53	GC02P026243	22.6028	https://www.genecards.org/cgi-bin/carddisp.pl?gene=HADHB
HSP90AA1	Heat Shock Protein 90 Alpha Family Class A Member 1	Protein Coding	P07900	58	GC14M102080	22.5228	https://www.genecards.org/cgi-bin/carddisp.pl?gene=HSP90AA1
CYBB	Cytochrome B-245 Beta Chain	Protein Coding	P04839	56	GC0XP037780	22.4447	https://www.genecards.org/cgi-bin/carddisp.pl?gene=CYBB
HSPA4	Heat Shock Protein Family A (Hsp70) Member 4	Protein Coding	P34932	49	GC05P133062	22.4388	https://www.genecards.org/cgi-bin/carddisp.pl?gene=HSPA4
RYR1	Ryanodine Receptor 1	Protein Coding	P21817	54	GC19P083224	22.1783	https://www.genecards.org/cgi-bin/carddisp.pl?gene=RYR1
IFNG	Interferon Gamma	Protein Coding	P01579	57	GC12M068154	22.1621	https://www.genecards.org/cgi-bin/carddisp.pl?gene=IFNG
PRDX5	Peroxiredoxin 5	Protein Coding	P30044	50	GC11P064582	22.0242	https://www.genecards.org/cgi-bin/carddisp.pl?gene=PRDX5
MIPEP	Mitochondrial Intermediate Peptidase	Protein Coding	Q99797	48	GC13M023730	21.7657	https://www.genecards.org/cgi-bin/carddisp.pl?gene=MIPEP
EDN1	Endothelin 1	Protein Coding	P05305	56	GC06P012236	21.7628	https://www.genecards.org/cgi-bin/carddisp.pl?gene=EDN1
NFKB1	Nuclear Factor Kappa B Subunit 1	Protein Coding	P19838	60	GC04P102501	21.6896	https://www.genecards.org/cgi-bin/carddisp.pl?gene=NFKB1
MSRA	Methionine Sulfoxide Reductase A	Protein Coding	Q9UJ68	48	GC08P010054	21.6734	https://www.genecards.org/cgi-bin/carddisp.pl?gene=MSRA
EIF2S1	Eukaryotic Translation Initiation Factor 2 Subunit Alpha	Protein Coding	P05198	50	GC14P067359	21.6441	https://www.genecards.org/cgi-bin/carddisp.pl?gene=EIF2S1
ACADM	Acyl-CoA Dehydrogenase Medium Chain	Protein Coding	P11310	53	GC01P075724	21.4823	https://www.genecards.org/cgi-bin/carddisp.pl?gene=ACADM
GAPDH	Glyceraldehyde-3-Phosphate Dehydrogenase	Protein Coding	P04406	57	GC12P028185	21.4269	https://www.genecards.org/cgi-bin/carddisp.pl?gene=GAPDH
HIF1A	Hypoxia Inducible Factor 1 Subunit Alpha	Protein Coding	Q16665	55	GC14P061695	21.09	https://www.genecards.org/cgi-bin/carddisp.pl?gene=HIF1A
BDNF	Brain Derived Neurotrophic Factor	Protein Coding	P23560	56	GC11M027654	21.0779	https://www.genecards.org/cgi-bin/carddisp.pl?gene=BDNF
BAX	BCL2 Associated X, Apoptosis Regulator	Protein Coding	Q07812	57	GC19P048954	20.9409	https://www.genecards.org/cgi-bin/carddisp.pl?gene=BAX
ADPRS	ADP-Ribosylserine Hydrolase	Protein Coding	Q9NX46	44	GC01P036092	20.9397	https://www.genecards.org/cgi-bin/carddisp.pl?gene=ADPRS
CPT1A	Carnitine Palmitoyltransferase 1A	Protein Coding	P50416	54	GC11M068754	20.914	https://www.genecards.org/cgi-bin/carddisp.pl?gene=CPT1A
CCL2	C-C Motif Chemokine Ligand 2	Protein Coding	P13500	55	GC17P034255	20.8901	https://www.genecards.org/cgi-bin/carddisp.pl?gene=CCL2
SNCA	Synuclein Alpha	Protein Coding	P37840	58	GC04M089724	20.8258	https://www.genecards.org/cgi-bin/carddisp.pl?gene=SNCA
NDUFS4	NADH:Ubiquinone Oxidoreductase Subunit S4	Protein Coding	O43181	50	GC05P053560	20.748	https://www.genecards.org/cgi-bin/carddisp.pl?gene=NDUFS4
CYP2D6	Cytochrome P450 Family 2 Subfamily D Member 6	Protein Coding	P10635	52	GC22M042126	20.718	https://www.genecards.org/cgi-bin/carddisp.pl?gene=CYP2D6
VEGFA	Vascular Endothelial Growth Factor A	Protein Coding	P15692	56	GC06P043770	20.6713	https://www.genecards.org/cgi-bin/carddisp.pl?gene=VEGFA
MRPS22	Mitochondrial Ribosomal Protein S22	Protein Coding	P82650	48	GC03P139005	20.6144	https://www.genecards.org/cgi-bin/carddisp.pl?gene=MRPS22
ATP5F1A	ATP Synthase F1 Subunit Alpha	Protein Coding	P25705	53	GC18M046081	20.5326	https://www.genecards.org/cgi-bin/carddisp.pl?gene=ATP5F1A
HSPA1A	Heat Shock Protein Family A (Hsp70) Member 1A	Protein Coding	P0DMV8	53	GC06P104117	20.4633	https://www.genecards.org/cgi-bin/carddisp.pl?gene=HSPA1A
APEX1	Apurinic/Apyrimidinic Endodeoxyribonuclease 1	Protein Coding	P27695	52	GC14P020455	20.3678	https://www.genecards.org/cgi-bin/carddisp.pl?gene=APEX1
CP	Ceruloplasmin	Protein Coding	P00450	55	GC03M149162	20.3002	https://www.genecards.org/cgi-bin/carddisp.pl?gene=CP
SLC25A26	Solute Carrier Family 25 Member 26	Protein Coding	Q70HW3	44	GC03P066120	20.1723	https://www.genecards.org/cgi-bin/carddisp.pl?gene=SLC25A26
TGFB1	Transforming Growth Factor Beta 1	Protein Coding	P01137	60	GC19M041301	20.1197	https://www.genecards.org/cgi-bin/carddisp.pl?gene=TGFB1
CYP1A1	Cytochrome P450 Family 1 Subfamily A Member 1	Protein Coding	P04798	54	GC15M074719	20.0175	https://www.genecards.org/cgi-bin/carddisp.pl?gene=CYP1A1
ACE	Angiotensin I Converting Enzyme	Protein Coding	P12821	58	GC17P063477	20.0088	https://www.genecards.org/cgi-bin/carddisp.pl?gene=ACE
SOD3	Superoxide Dismutase 3	Protein Coding	P08294	49	GC04P024798	19.9828	https://www.genecards.org/cgi-bin/carddisp.pl?gene=SOD3
ABL1	ABL Proto-Oncogene 1, Non-Receptor Tyrosine Kinase	Protein Coding	P00519	60	GC09P130713	19.9294	https://www.genecards.org/cgi-bin/carddisp.pl?gene=ABL1
NR3C1	Nuclear Receptor Subfamily 3 Group C Member 1	Protein Coding	P04150	56	GC05M143277	19.9264	https://www.genecards.org/cgi-bin/carddisp.pl?gene=NR3C1
MAPK9	Mitogen-Activated Protein Kinase 9	Protein Coding	P45984	55	GC05M180273	19.9168	https://www.genecards.org/cgi-bin/carddisp.pl?gene=MAPK9
CYP3A4	Cytochrome P450 Family 3 Subfamily A Member 4	Protein Coding	P08684	55	GC07M099773	19.8432	https://www.genecards.org/cgi-bin/carddisp.pl?gene=CYP3A4
GSTT1	Glutathione S-Transferase Theta 1	Protein Coding	P30711	38	GC22Mi00270	19.7485	https://www.genecards.org/cgi-bin/carddisp.pl?gene=GSTT1
FOS	Fos Proto-Oncogene, AP-1 Transcription Factor Subunit	Protein Coding	P01100	58	GC14P075278	19.7396	https://www.genecards.org/cgi-bin/carddisp.pl?gene=FOS
STIP1	Stress Induced Phosphoprotein 1	Protein Coding	P31948	52	GC11P064575	19.7069	https://www.genecards.org/cgi-bin/carddisp.pl?gene=STIP1
ANK2	Ankyrin 2	Protein Coding	Q01484	48	GC04P112719	19.691	https://www.genecards.org/cgi-bin/carddisp.pl?gene=ANK2
NFS1	NFS1 Cysteine Desulfurase	Protein Coding	Q9Y697	51	GC20M035668	19.6659	https://www.genecards.org/cgi-bin/carddisp.pl?gene=NFS1
MAOA	Monoamine Oxidase A	Protein Coding	P21397	56	GC0XP043654	19.6203	https://www.genecards.org/cgi-bin/carddisp.pl?gene=MAOA
ACADS	Acyl-CoA Dehydrogenase Short Chain	Protein Coding	P16219	52	GC12P128210	19.4931	https://www.genecards.org/cgi-bin/carddisp.pl?gene=ACADS
VWF	Von Willebrand Factor	Protein Coding	P04275	54	GC12M006031	19.3179	https://www.genecards.org/cgi-bin/carddisp.pl?gene=VWF
CAV1	Caveolin 1	Protein Coding	Q03135	55	GC07P116524	19.289	https://www.genecards.org/cgi-bin/carddisp.pl?gene=CAV1
PRDX6	Peroxiredoxin 6	Protein Coding	P30041	53	GC01P173477	19.2865	https://www.genecards.org/cgi-bin/carddisp.pl?gene=PRDX6
APOE	Apolipoprotein E	Protein Coding	P02649	57	GC19P083472	19.2074	https://www.genecards.org/cgi-bin/carddisp.pl?gene=APOE
HBG2	Hemoglobin Subunit Gamma 2	Protein Coding	P69892	48	GC11M008315	19.2019	https://www.genecards.org/cgi-bin/carddisp.pl?gene=HBG2
UCP2	Uncoupling Protein 2	Protein Coding	P55851	53	GC11M073974	19.1806	https://www.genecards.org/cgi-bin/carddisp.pl?gene=UCP2
CYP1A2	Cytochrome P450 Family 1 Subfamily A Member 2	Protein Coding	P05177	52	GC15P074748	19.1795	https://www.genecards.org/cgi-bin/carddisp.pl?gene=CYP1A2
ATM	ATM Serine/Threonine Kinase	Protein Coding	Q13315	60	GC11P108222	19.1349	https://www.genecards.org/cgi-bin/carddisp.pl?gene=ATM
CYP2E1	Cytochrome P450 Family 2 Subfamily E Member 1	Protein Coding	P05181	53	GC10P133520	19.1044	https://www.genecards.org/cgi-bin/carddisp.pl?gene=CYP2E1
NPY	Neuropeptide Y	Protein Coding	P01303	51	GC07P024290	19.0735	https://www.genecards.org/cgi-bin/carddisp.pl?gene=NPY
QRSL1	Glutaminyl-TRNA Amidotransferase Subunit QRSL1	Protein Coding	Q9H0R6	48	GC06P106629	19.0091	https://www.genecards.org/cgi-bin/carddisp.pl?gene=QRSL1
C1QBP	Complement C1q Binding Protein	Protein Coding	Q07021	50	GC17M005432	18.9788	https://www.genecards.org/cgi-bin/carddisp.pl?gene=C1QBP
SELENON	Selenoprotein N	Protein Coding	Q9NZV5	44	GC01P025800	18.9544	https://www.genecards.org/cgi-bin/carddisp.pl?gene=SELENON
LMNA	Lamin A/C	Protein Coding	P02545	57	GC01P156082	18.9347	https://www.genecards.org/cgi-bin/carddisp.pl?gene=LMNA
NUDT1	Nudix Hydrolase 1	Protein Coding	P36639	48	GC07P002242	18.8204	https://www.genecards.org/cgi-bin/carddisp.pl?gene=NUDT1
PRKCD	Protein Kinase C Delta	Protein Coding	Q05655	58	GC03P053156	18.7817	https://www.genecards.org/cgi-bin/carddisp.pl?gene=PRKCD
PPARGC1A	PPARG Coactivator 1 Alpha	Protein Coding	Q9UBK2	54	GC04M023755	18.7753	https://www.genecards.org/cgi-bin/carddisp.pl?gene=PPARGC1A
MAPK3	Mitogen-Activated Protein Kinase 3	Protein Coding	P27361	56	GC16M040839	18.7105	https://www.genecards.org/cgi-bin/carddisp.pl?gene=MAPK3
ATF6	Activating Transcription Factor 6	Protein Coding	P18850	55	GC01P161766	18.6543	https://www.genecards.org/cgi-bin/carddisp.pl?gene=ATF6
MRPS34	Mitochondrial Ribosomal Protein S34	Protein Coding	P82930	43	GC16M001771	18.6194	https://www.genecards.org/cgi-bin/carddisp.pl?gene=MRPS34
KNG1	Kininogen 1	Protein Coding	P01042	54	GC03P186717	18.4691	https://www.genecards.org/cgi-bin/carddisp.pl?gene=KNG1
FMO3	Flavin Containing Dimethylaniline Monoxygenase 3	Protein Coding	P31513	53	GC01P171090	18.4648	https://www.genecards.org/cgi-bin/carddisp.pl?gene=FMO3
HSD17B4	Hydroxysteroid 17-Beta Dehydrogenase 4	Protein Coding	P51659	53	GC05P119452	18.2948	https://www.genecards.org/cgi-bin/carddisp.pl?gene=HSD17B4
PRDX3	Peroxiredoxin 3	Protein Coding	P30048	52	GC10M119167	18.25	https://www.genecards.org/cgi-bin/carddisp.pl?gene=PRDX3
SHC1	SHC Adaptor Protein 1	Protein Coding	P29353	50	GC01M154962	18.2351	https://www.genecards.org/cgi-bin/carddisp.pl?gene=SHC1
PPARG	Peroxisome Proliferator Activated Receptor Gamma	Protein Coding	P37231	60	GC03P012287	18.2208	https://www.genecards.org/cgi-bin/carddisp.pl?gene=PPARG
POMC	Proopiomelanocortin	Protein Coding	P01189	54	GC02M025160	18.2021	https://www.genecards.org/cgi-bin/carddisp.pl?gene=POMC
GCH1	GTP Cyclohydrolase 1	Protein Coding	P30793	54	GC14M054842	18.1401	https://www.genecards.org/cgi-bin/carddisp.pl?gene=GCH1
SDHB	Succinate Dehydrogenase Complex Iron Sulfur Subunit B	Protein Coding	P21912	55	GC01M018664	18.1138	https://www.genecards.org/cgi-bin/carddisp.pl?gene=SDHB
PTCD3	Pentatricopeptide Repeat Domain 3	Protein Coding	Q96EY7	46	GC02P086106	18.0535	https://www.genecards.org/cgi-bin/carddisp.pl?gene=PTCD3
PRDX1	Peroxiredoxin 1	Protein Coding	Q06830	56	GC01M045622	18.0313	https://www.genecards.org/cgi-bin/carddisp.pl?gene=PRDX1
ESR1	Estrogen Receptor 1	Protein Coding	P03372	61	GC06P151656	18.0097	https://www.genecards.org/cgi-bin/carddisp.pl?gene=ESR1
POLRMT	RNA Polymerase Mitochondrial	Protein Coding	O00411	49	GC19M000617	17.9716	https://www.genecards.org/cgi-bin/carddisp.pl?gene=POLRMT
G3BP2	G3BP Stress Granule Assembly Factor 2	Protein Coding	Q9UN86	44	GC04M075642	17.9187	https://www.genecards.org/cgi-bin/carddisp.pl?gene=G3BP2
ATP5F1B	ATP Synthase F1 Subunit Beta	Protein Coding	P06576	50	GC12M057362	17.893	https://www.genecards.org/cgi-bin/carddisp.pl?gene=ATP5F1B
CREB1	CAMP Responsive Element Binding Protein 1	Protein Coding	P16220	57	GC02P207529	17.8807	https://www.genecards.org/cgi-bin/carddisp.pl?gene=CREB1
ERN1	Endoplasmic Reticulum To Nucleus Signaling 1	Protein Coding	O75460	54	GC17M064039	17.7082	https://www.genecards.org/cgi-bin/carddisp.pl?gene=ERN1
SDHA	Succinate Dehydrogenase Complex Flavoprotein Subunit A	Protein Coding	P31040	55	GC05P000220	17.5494	https://www.genecards.org/cgi-bin/carddisp.pl?gene=SDHA
MRPS16	Mitochondrial Ribosomal Protein S16	Protein Coding	Q9Y3D3	49	GC10M073248	17.5416	https://www.genecards.org/cgi-bin/carddisp.pl?gene=MRPS16
HSPA8	Heat Shock Protein Family A (Hsp70) Member 8	Protein Coding	P11142	56	GC11M123057	17.5163	https://www.genecards.org/cgi-bin/carddisp.pl?gene=HSPA8
TLR4	Toll Like Receptor 4	Protein Coding	O00206	58	GC09P117704	17.4983	https://www.genecards.org/cgi-bin/carddisp.pl?gene=TLR4
SCN5A	Sodium Voltage-Gated Channel Alpha Subunit 5	Protein Coding	Q14524	57	GC03M038560	17.4664	https://www.genecards.org/cgi-bin/carddisp.pl?gene=SCN5A
SERP1	Stress Associated Endoplasmic Reticulum Protein 1	Protein Coding	Q9Y6X1	38	GC03M150541	17.4486	https://www.genecards.org/cgi-bin/carddisp.pl?gene=SERP1
TRMT10C	TRNA Methyltransferase 10C, Mitochondrial RNase P Subunit	Protein Coding	Q7L0Y3	45	GC03P101561	17.3742	https://www.genecards.org/cgi-bin/carddisp.pl?gene=TRMT10C
FXN	Frataxin	Protein Coding	Q16595	53	GC09P069035	17.3233	https://www.genecards.org/cgi-bin/carddisp.pl?gene=FXN
ACAD9	Acyl-CoA Dehydrogenase Family Member 9	Protein Coding	Q9H845	52	GC03P136166	17.3178	https://www.genecards.org/cgi-bin/carddisp.pl?gene=ACAD9
PINK1	PTEN Induced Kinase 1	Protein Coding	Q9BXM7	53	GC01P020634	17.3048	https://www.genecards.org/cgi-bin/carddisp.pl?gene=PINK1
MTOR	Mechanistic Target Of Rapamycin Kinase	Protein Coding	P42345	62	GC01M011106	17.3018	https://www.genecards.org/cgi-bin/carddisp.pl?gene=MTOR
ICAM1	Intercellular Adhesion Molecule 1	Protein Coding	P05362	57	GC19P011104	17.276	https://www.genecards.org/cgi-bin/carddisp.pl?gene=ICAM1
IL10	Interleukin 10	Protein Coding	P22301	54	GC01M206767	17.177	https://www.genecards.org/cgi-bin/carddisp.pl?gene=IL10
NOX4	NADPH Oxidase 4	Protein Coding	Q9NPH5	49	GC11M089324	17.0921	https://www.genecards.org/cgi-bin/carddisp.pl?gene=NOX4
GPX3	Glutathione Peroxidase 3	Protein Coding	P22352	47	GC05P150997	17.0762	https://www.genecards.org/cgi-bin/carddisp.pl?gene=GPX3
MAOB	Monoamine Oxidase B	Protein Coding	P27338	50	GC0XM043766	17.0327	https://www.genecards.org/cgi-bin/carddisp.pl?gene=MAOB
TXNRD1	Thioredoxin Reductase 1	Protein Coding	Q16881	51	GC12P104215	16.956	https://www.genecards.org/cgi-bin/carddisp.pl?gene=TXNRD1
COX5A	Cytochrome C Oxidase Subunit 5A	Protein Coding	P20674	50	GC15M074919	16.9467	https://www.genecards.org/cgi-bin/carddisp.pl?gene=COX5A
CAV3	Caveolin 3	Protein Coding	P56539	49	GC03P008733	16.935	https://www.genecards.org/cgi-bin/carddisp.pl?gene=CAV3
VARS1	Valyl-TRNA Synthetase 1	Protein Coding	P26640	50	GC06M080937	16.9145	https://www.genecards.org/cgi-bin/carddisp.pl?gene=VARS1
TRPM2	Transient Receptor Potential Cation Channel Subfamily M Member 2	Protein Coding	O94759	48	GC21P044350	16.8929	https://www.genecards.org/cgi-bin/carddisp.pl?gene=TRPM2
ACOX1	Acyl-CoA Oxidase 1	Protein Coding	Q15067	53	GC17M075941	16.8923	https://www.genecards.org/cgi-bin/carddisp.pl?gene=ACOX1
TRIT1	TRNA Isopentenyltransferase 1	Protein Coding	Q9H3H1	49	GC01M039842	16.7931	https://www.genecards.org/cgi-bin/carddisp.pl?gene=TRIT1
P4HB	Prolyl 4-Hydroxylase Subunit Beta	Protein Coding	P07237	56	GC17M081843	16.7787	https://www.genecards.org/cgi-bin/carddisp.pl?gene=P4HB
SURF1	SURF1 Cytochrome C Oxidase Assembly Factor	Protein Coding	Q15526	48	GC09M133351	16.7724	https://www.genecards.org/cgi-bin/carddisp.pl?gene=SURF1
CDKN1A	Cyclin Dependent Kinase Inhibitor 1A	Protein Coding	P38936	56	GC06P104241	16.7686	https://www.genecards.org/cgi-bin/carddisp.pl?gene=CDKN1A
MRPL12	Mitochondrial Ribosomal Protein L12	Protein Coding	P52815	46	GC17P084221	16.7647	https://www.genecards.org/cgi-bin/carddisp.pl?gene=MRPL12
MAP2K4	Mitogen-Activated Protein Kinase Kinase 4	Protein Coding	P45985	54	GC17P012020	16.5755	https://www.genecards.org/cgi-bin/carddisp.pl?gene=MAP2K4
CASP9	Caspase 9	Protein Coding	P55211	54	GC01M015491	16.5714	https://www.genecards.org/cgi-bin/carddisp.pl?gene=CASP9
OXR1	Oxidation Resistance 1	Protein Coding	Q8N573	46	GC08P106271	16.5238	https://www.genecards.org/cgi-bin/carddisp.pl?gene=OXR1
PRKAA1	Protein Kinase AMP-Activated Catalytic Subunit Alpha 1	Protein Coding	Q13131	53	GC05M040759	16.5038	https://www.genecards.org/cgi-bin/carddisp.pl?gene=PRKAA1
CACNA1C	Calcium Voltage-Gated Channel Subunit Alpha1 C	Protein Coding	Q13936	56	GC12P001970	16.4302	https://www.genecards.org/cgi-bin/carddisp.pl?gene=CACNA1C
HBB	Hemoglobin Subunit Beta	Protein Coding	P68871	52	GC11M008309	16.4045	https://www.genecards.org/cgi-bin/carddisp.pl?gene=HBB
ETFDH	Electron Transfer Flavoprotein Dehydrogenase	Protein Coding	Q16134	52	GC04P158672	16.377	https://www.genecards.org/cgi-bin/carddisp.pl?gene=ETFDH
ALDH2	Aldehyde Dehydrogenase 2 Family Member	Protein Coding	P05091	57	GC12P111766	16.3607	https://www.genecards.org/cgi-bin/carddisp.pl?gene=ALDH2
ADIPOQ	Adiponectin, C1Q And Collagen Domain Containing	Protein Coding	Q15848	52	GC03P186842	16.329	https://www.genecards.org/cgi-bin/carddisp.pl?gene=ADIPOQ
CLU	Clusterin	Protein Coding	P10909	54	GC08M027596	16.3025	https://www.genecards.org/cgi-bin/carddisp.pl?gene=CLU
SFXN4	Sideroflexin 4	Protein Coding	Q6P4A7	46	GC10M119140	16.2501	https://www.genecards.org/cgi-bin/carddisp.pl?gene=SFXN4
TXNIP	Thioredoxin Interacting Protein	Protein Coding	Q9H3M7	46	GC01M145992	16.2463	https://www.genecards.org/cgi-bin/carddisp.pl?gene=TXNIP
MAP2K6	Mitogen-Activated Protein Kinase Kinase 6	Protein Coding	P52564	53	GC17P069414	16.2328	https://www.genecards.org/cgi-bin/carddisp.pl?gene=MAP2K6
SQSTM1	Sequestosome 1	Protein Coding	Q13501	56	GC05P179806	16.2321	https://www.genecards.org/cgi-bin/carddisp.pl?gene=SQSTM1
MRPS2	Mitochondrial Ribosomal Protein S2	Protein Coding	Q9Y399	45	GC09P135499	16.1444	https://www.genecards.org/cgi-bin/carddisp.pl?gene=MRPS2
APOA1	Apolipoprotein A1	Protein Coding	P02647	57	GC11M116835	16.1094	https://www.genecards.org/cgi-bin/carddisp.pl?gene=APOA1
EIF2AK2	Eukaryotic Translation Initiation Factor 2 Alpha Kinase 2	Protein Coding	P19525	57	GC02M037099	16.0981	https://www.genecards.org/cgi-bin/carddisp.pl?gene=EIF2AK2
CALM3	Calmodulin 3	Protein Coding	P0DP25	49	GC19P046601	16.0914	https://www.genecards.org/cgi-bin/carddisp.pl?gene=CALM3
CRHR1	Corticotropin Releasing Hormone Receptor 1	Protein Coding	P34998	50	GC17P045784	16.0801	https://www.genecards.org/cgi-bin/carddisp.pl?gene=CRHR1
ACADL	Acyl-CoA Dehydrogenase Long Chain	Protein Coding	P28330	48	GC02M210187	16.0673	https://www.genecards.org/cgi-bin/carddisp.pl?gene=ACADL
MDM2	MDM2 Proto-Oncogene	Protein Coding	Q00987	60	GC12P068808	16.0646	https://www.genecards.org/cgi-bin/carddisp.pl?gene=MDM2
NOX1	NADPH Oxidase 1	Protein Coding	Q9Y5S8	49	GC0XM100843	16.0239	https://www.genecards.org/cgi-bin/carddisp.pl?gene=NOX1
PRKAA2	Protein Kinase AMP-Activated Catalytic Subunit Alpha 2	Protein Coding	P54646	57	GC01P056645	16.0169	https://www.genecards.org/cgi-bin/carddisp.pl?gene=PRKAA2
CD36	CD36 Molecule	Protein Coding	P16671	56	GC07P080369	15.9724	https://www.genecards.org/cgi-bin/carddisp.pl?gene=CD36
BLVRB	Biliverdin Reductase B	Protein Coding	P30043	46	GC19M040447	15.9555	https://www.genecards.org/cgi-bin/carddisp.pl?gene=BLVRB
MB	Myoglobin	Protein Coding	P02144	51	GC22M035606	15.9507	https://www.genecards.org/cgi-bin/carddisp.pl?gene=MB
SP1	Sp1 Transcription Factor	Protein Coding	P08047	52	GC12P053380	15.8999	https://www.genecards.org/cgi-bin/carddisp.pl?gene=SP1
KCNJ5	Potassium Inwardly Rectifying Channel Subfamily J Member 5	Protein Coding	P48544	54	GC11P128891	15.7921	https://www.genecards.org/cgi-bin/carddisp.pl?gene=KCNJ5
LYRM4	LYR Motif Containing 4	Protein Coding	Q9HD34	45	GC06M005033	15.7876	https://www.genecards.org/cgi-bin/carddisp.pl?gene=LYRM4
MAPT	Microtubule Associated Protein Tau	Protein Coding	P10636	57	GC17P045894	15.7581	https://www.genecards.org/cgi-bin/carddisp.pl?gene=MAPT
PRORP	Protein Only RNase P Catalytic Subunit	Protein Coding	O15091	44	GC14P038649	15.7465	https://www.genecards.org/cgi-bin/carddisp.pl?gene=PRORP
PPARA	Peroxisome Proliferator Activated Receptor Alpha	Protein Coding	Q07869	51	GC22P046150	15.734	https://www.genecards.org/cgi-bin/carddisp.pl?gene=PPARA
VCAM1	Vascular Cell Adhesion Molecule 1	Protein Coding	P19320	53	GC01P100719	15.707	https://www.genecards.org/cgi-bin/carddisp.pl?gene=VCAM1
SLC25A20	Solute Carrier Family 25 Member 20	Protein Coding	O43772	52	GC03M048893	15.6126	https://www.genecards.org/cgi-bin/carddisp.pl?gene=SLC25A20
MAPK11	Mitogen-Activated Protein Kinase 11	Protein Coding	Q15759	53	GC22M050263	15.6121	https://www.genecards.org/cgi-bin/carddisp.pl?gene=MAPK11
EHHADH	Enoyl-CoA Hydratase And 3-Hydroxyacyl CoA Dehydrogenase	Protein Coding	Q08426	50	GC03M185190	15.609	https://www.genecards.org/cgi-bin/carddisp.pl?gene=EHHADH
OXT	Oxytocin/Neurophysin I Prepropeptide	Protein Coding	P01178	45	GC20P004889	15.5955	https://www.genecards.org/cgi-bin/carddisp.pl?gene=OXT
ABCD1	ATP Binding Cassette Subfamily D Member 1	Protein Coding	P33897	53	GC0XP153724	15.5924	https://www.genecards.org/cgi-bin/carddisp.pl?gene=ABCD1
MAPKAPK2	MAPK Activated Protein Kinase 2	Protein Coding	P49137	53	GC01P206684	15.5559	https://www.genecards.org/cgi-bin/carddisp.pl?gene=MAPKAPK2
VCP	Valosin Containing Protein	Protein Coding	P55072	56	GC09M035056	15.5392	https://www.genecards.org/cgi-bin/carddisp.pl?gene=VCP
SRC	SRC Proto-Oncogene, Non-Receptor Tyrosine Kinase	Protein Coding	P12931	58	GC20P037344	15.5341	https://www.genecards.org/cgi-bin/carddisp.pl?gene=SRC
NR3C2	Nuclear Receptor Subfamily 3 Group C Member 2	Protein Coding	P08235	53	GC04M148078	15.5333	https://www.genecards.org/cgi-bin/carddisp.pl?gene=NR3C2
KCNH2	Potassium Voltage-Gated Channel Subfamily H Member 2	Protein Coding	Q12809	57	GC07M150944	15.5189	https://www.genecards.org/cgi-bin/carddisp.pl?gene=KCNH2
GATB	Glutamyl-TRNA Amidotransferase Subunit B	Protein Coding	O75879	48	GC04M151670	15.503	https://www.genecards.org/cgi-bin/carddisp.pl?gene=GATB
AGTR1	Angiotensin II Receptor Type 1	Protein Coding	P30556	58	GC03P148697	15.4989	https://www.genecards.org/cgi-bin/carddisp.pl?gene=AGTR1
AGT	Angiotensinogen	Protein Coding	P01019	56	GC01M230690	15.4947	https://www.genecards.org/cgi-bin/carddisp.pl?gene=AGT
ATF2	Activating Transcription Factor 2	Protein Coding	P15336	54	GC02M175072	15.3151	https://www.genecards.org/cgi-bin/carddisp.pl?gene=ATF2
HMGB1	High Mobility Group Box 1	Protein Coding	P09429	55	GC13M030456	15.2854	https://www.genecards.org/cgi-bin/carddisp.pl?gene=HMGB1
PDE5A	Phosphodiesterase 5A	Protein Coding	O76074	51	GC04M119494	15.2598	https://www.genecards.org/cgi-bin/carddisp.pl?gene=PDE5A
HADH	Hydroxyacyl-CoA Dehydrogenase	Protein Coding	Q16836	54	GC04P107989	15.2367	https://www.genecards.org/cgi-bin/carddisp.pl?gene=HADH
LEP	Leptin	Protein Coding	P41159	53	GC07P128241	15.231	https://www.genecards.org/cgi-bin/carddisp.pl?gene=LEP
SNTA1	Syntrophin Alpha 1	Protein Coding	Q13424	52	GC20M033407	15.1996	https://www.genecards.org/cgi-bin/carddisp.pl?gene=SNTA1
MSRB2	Methionine Sulfoxide Reductase B2	Protein Coding	Q9Y3D2	46	GC10P023095	15.1933	https://www.genecards.org/cgi-bin/carddisp.pl?gene=MSRB2
GPX7	Glutathione Peroxidase 7	Protein Coding	Q96SL4	49	GC01P052602	15.1631	https://www.genecards.org/cgi-bin/carddisp.pl?gene=GPX7
PLA2G7	Phospholipase A2 Group VII	Protein Coding	Q13093	57	GC06M046704	15.1448	https://www.genecards.org/cgi-bin/carddisp.pl?gene=PLA2G7
SERAC1	Serine Active Site Containing 1	Protein Coding	Q96JX3	43	GC06M158109	15.1185	https://www.genecards.org/cgi-bin/carddisp.pl?gene=SERAC1
NUBPL	NUBP Iron-Sulfur Cluster Assembly Factor, Mitochondrial	Protein Coding	Q8TB37	47	GC14P031489	15.1139	https://www.genecards.org/cgi-bin/carddisp.pl?gene=NUBPL
IL1A	Interleukin 1 Alpha	Protein Coding	P01583	52	GC02M112773	15.1101	https://www.genecards.org/cgi-bin/carddisp.pl?gene=IL1A
EIF2AK1	Eukaryotic Translation Initiation Factor 2 Alpha Kinase 1	Protein Coding	Q9BQI3	50	GC07M006022	15.0841	https://www.genecards.org/cgi-bin/carddisp.pl?gene=EIF2AK1
STAT3	Signal Transducer And Activator Of Transcription 3	Protein Coding	P40763	61	GC17M042313	15.0811	https://www.genecards.org/cgi-bin/carddisp.pl?gene=STAT3
GATC	Glutamyl-TRNA Amidotransferase Subunit C	Protein Coding	O43716	44	GC12P120446	15.078	https://www.genecards.org/cgi-bin/carddisp.pl?gene=GATC
MICOS13	Mitochondrial Contact Site And Cristae Organizing System Subunit 13	Protein Coding	Q5XKP0	43	GC19M009382	15.0444	https://www.genecards.org/cgi-bin/carddisp.pl?gene=MICOS13
BRCA1	BRCA1 DNA Repair Associated	Protein Coding	P38398	57	GC17M043044	14.9799	https://www.genecards.org/cgi-bin/carddisp.pl?gene=BRCA1
POLG	DNA Polymerase Gamma, Catalytic Subunit	Protein Coding	P54098	54	GC15M133858	14.9304	https://www.genecards.org/cgi-bin/carddisp.pl?gene=POLG
COMT	Catechol-O-Methyltransferase	Protein Coding	P21964	58	GC22P019941	14.864	https://www.genecards.org/cgi-bin/carddisp.pl?gene=COMT
SDHD	Succinate Dehydrogenase Complex Subunit D	Protein Coding	O14521	52	GC11P112156	14.8444	https://www.genecards.org/cgi-bin/carddisp.pl?gene=SDHD
MT-CO1	Mitochondrially Encoded Cytochrome C Oxidase I	Protein Coding	P00395	38	GCMTP005906	14.8174	https://www.genecards.org/cgi-bin/carddisp.pl?gene=MT-CO1
TF	Transferrin	Protein Coding	P02787	57	GC03P136239	14.802	https://www.genecards.org/cgi-bin/carddisp.pl?gene=TF
MAP2K3	Mitogen-Activated Protein Kinase Kinase 3	Protein Coding	P46734	56	GC17P076203	14.7859	https://www.genecards.org/cgi-bin/carddisp.pl?gene=MAP2K3
GCLC	Glutamate-Cysteine Ligase Catalytic Subunit	Protein Coding	P48506	52	GC06M053497	14.7231	https://www.genecards.org/cgi-bin/carddisp.pl?gene=GCLC
GLRX	Glutaredoxin	Protein Coding	P35754	49	GC05M095752	14.6984	https://www.genecards.org/cgi-bin/carddisp.pl?gene=GLRX
MSRB1	Methionine Sulfoxide Reductase B1	Protein Coding	Q9NZV6	44	GC16M010433	14.6555	https://www.genecards.org/cgi-bin/carddisp.pl?gene=MSRB1
PON2	Paraoxonase 2	Protein Coding	Q15165	50	GC07M095404	14.6222	https://www.genecards.org/cgi-bin/carddisp.pl?gene=PON2
DGUOK	Deoxyguanosine Kinase	Protein Coding	Q16854	50	GC02P073926	14.6193	https://www.genecards.org/cgi-bin/carddisp.pl?gene=DGUOK
CDKN2A	Cyclin Dependent Kinase Inhibitor 2A	Protein Coding	Q8N726	58	GC09M021967	14.5806	https://www.genecards.org/cgi-bin/carddisp.pl?gene=CDKN2A
TRMT5	TRNA Methyltransferase 5	Protein Coding	Q32P41	45	GC14M060971	14.5362	https://www.genecards.org/cgi-bin/carddisp.pl?gene=TRMT5
CYP1B1	Cytochrome P450 Family 1 Subfamily B Member 1	Protein Coding	Q16678	55	GC02M038066	14.4899	https://www.genecards.org/cgi-bin/carddisp.pl?gene=CYP1B1
FKBP5	FKBP Prolyl Isomerase 5	Protein Coding	Q13451	55	GC06M081054	14.4897	https://www.genecards.org/cgi-bin/carddisp.pl?gene=FKBP5
EPO	Erythropoietin	Protein Coding	P01588	49	GC07P100720	14.4623	https://www.genecards.org/cgi-bin/carddisp.pl?gene=EPO
TH	Tyrosine Hydroxylase	Protein Coding	P07101	57	GC11M002163	14.404	https://www.genecards.org/cgi-bin/carddisp.pl?gene=TH
TIMM22	Translocase Of Inner Mitochondrial Membrane 22	Protein Coding	Q9Y584	44	GC17P000997	14.3709	https://www.genecards.org/cgi-bin/carddisp.pl?gene=TIMM22
SERPINE1	Serpin Family E Member 1	Protein Coding	P05121	57	GC07P101127	14.3547	https://www.genecards.org/cgi-bin/carddisp.pl?gene=SERPINE1
ETFA	Electron Transfer Flavoprotein Subunit Alpha	Protein Coding	P13804	52	GC15M133476	14.3261	https://www.genecards.org/cgi-bin/carddisp.pl?gene=ETFA
PRDX4	Peroxiredoxin 4	Protein Coding	Q13162	48	GC0XP023665	14.3211	https://www.genecards.org/cgi-bin/carddisp.pl?gene=PRDX4
PTGS1	Prostaglandin-Endoperoxide Synthase 1	Protein Coding	P23219	53	GC09P122370	14.3015	https://www.genecards.org/cgi-bin/carddisp.pl?gene=PTGS1
HMOX2	Heme Oxygenase 2	Protein Coding	P30519	52	GC16P004474	14.2992	https://www.genecards.org/cgi-bin/carddisp.pl?gene=HMOX2
CYP2C9	Cytochrome P450 Family 2 Subfamily C Member 9	Protein Coding	P11712	52	GC10P094938	14.2265	https://www.genecards.org/cgi-bin/carddisp.pl?gene=CYP2C9
POR	Cytochrome P450 Oxidoreductase	Protein Coding	P16435	56	GC07P075899	14.2264	https://www.genecards.org/cgi-bin/carddisp.pl?gene=POR
SIRT3	Sirtuin 3	Protein Coding	Q9NTG7	54	GC11M000215	14.2261	https://www.genecards.org/cgi-bin/carddisp.pl?gene=SIRT3
KCNQ1	Potassium Voltage-Gated Channel Subfamily Q Member 1	Protein Coding	P51787	57	GC11P002444	14.2149	https://www.genecards.org/cgi-bin/carddisp.pl?gene=KCNQ1
RHOA	Ras Homolog Family Member A	Protein Coding	P61586	57	GC03M049359	14.1795	https://www.genecards.org/cgi-bin/carddisp.pl?gene=RHOA
NCF2	Neutrophil Cytosolic Factor 2	Protein Coding	P19878	54	GC01M184754	14.1761	https://www.genecards.org/cgi-bin/carddisp.pl?gene=NCF2
RPS6KA5	Ribosomal Protein S6 Kinase A5	Protein Coding	O75582	53	GC14M090847	14.1689	https://www.genecards.org/cgi-bin/carddisp.pl?gene=RPS6KA5
NDUFS8	NADH:Ubiquinone Oxidoreductase Core Subunit S8	Protein Coding	O00217	51	GC11P068030	14.1403	https://www.genecards.org/cgi-bin/carddisp.pl?gene=NDUFS8
FAS	Fas Cell Surface Death Receptor	Protein Coding	P25445	57	GC10P098532	14.139	https://www.genecards.org/cgi-bin/carddisp.pl?gene=FAS
MRPL3	Mitochondrial Ribosomal Protein L3	Protein Coding	P09001	48	GC03M131462	14.1282	https://www.genecards.org/cgi-bin/carddisp.pl?gene=MRPL3
PTEN	Phosphatase And Tensin Homolog	Protein Coding	P60484	58	GC10P098516	14.1022	https://www.genecards.org/cgi-bin/carddisp.pl?gene=PTEN
AGER	Advanced Glycosylation End-Product Specific Receptor	Protein Coding	Q15109	53	GC06M032180	14.0438	https://www.genecards.org/cgi-bin/carddisp.pl?gene=AGER
CS	Citrate Synthase	Protein Coding	O75390	51	GC12M056271	14.0193	https://www.genecards.org/cgi-bin/carddisp.pl?gene=CS
MAP2K1	Mitogen-Activated Protein Kinase Kinase 1	Protein Coding	Q02750	61	GC15P066386	14.0152	https://www.genecards.org/cgi-bin/carddisp.pl?gene=MAP2K1
CYGB	Cytoglobin	Protein Coding	Q8WWM9	45	GC17M076527	14.0152	https://www.genecards.org/cgi-bin/carddisp.pl?gene=CYGB
SELP	Selectin P	Protein Coding	P16109	52	GC01M169558	13.9955	https://www.genecards.org/cgi-bin/carddisp.pl?gene=SELP
UCP3	Uncoupling Protein 3	Protein Coding	P55916	49	GC11M074000	13.8304	https://www.genecards.org/cgi-bin/carddisp.pl?gene=UCP3
MRPS7	Mitochondrial Ribosomal Protein S7	Protein Coding	Q9Y2R9	46	GC17P079406	13.7628	https://www.genecards.org/cgi-bin/carddisp.pl?gene=MRPS7
CYP2C19	Cytochrome P450 Family 2 Subfamily C Member 19	Protein Coding	P33261	50	GC10P094762	13.7561	https://www.genecards.org/cgi-bin/carddisp.pl?gene=CYP2C19
SELE	Selectin E	Protein Coding	P16581	50	GC01M169722	13.6892	https://www.genecards.org/cgi-bin/carddisp.pl?gene=SELE
ANXA5	Annexin A5	Protein Coding	P08758	53	GC04M121667	13.6482	https://www.genecards.org/cgi-bin/carddisp.pl?gene=ANXA5
PSEN1	Presenilin 1	Protein Coding	P49768	59	GC14P073136	13.5571	https://www.genecards.org/cgi-bin/carddisp.pl?gene=PSEN1
MAP2K7	Mitogen-Activated Protein Kinase Kinase 7	Protein Coding	O14733	52	GC19P007903	13.5102	https://www.genecards.org/cgi-bin/carddisp.pl?gene=MAP2K7
PRKCB	Protein Kinase C Beta	Protein Coding	P05771	55	GC16P046737	13.4978	https://www.genecards.org/cgi-bin/carddisp.pl?gene=PRKCB
STK25	Serine/Threonine Kinase 25	Protein Coding	O00506	47	GC02M241492	13.4411	https://www.genecards.org/cgi-bin/carddisp.pl?gene=STK25
GGT1	Gamma-Glutamyltransferase 1	Protein Coding	P19440	56	GC22P024583	13.4276	https://www.genecards.org/cgi-bin/carddisp.pl?gene=GGT1
EME2	Essential Meiotic Structure-Specific Endonuclease Subunit 2	Protein Coding	A4GXA9	40	GC16P045931	13.4269	https://www.genecards.org/cgi-bin/carddisp.pl?gene=EME2
FMO1	Flavin Containing Dimethylaniline Monoxygenase 1	Protein Coding	Q01740	49	GC01P171248	13.4246	https://www.genecards.org/cgi-bin/carddisp.pl?gene=FMO1
HERPUD1	Homocysteine Inducible ER Protein With Ubiquitin Like Domain 1	Protein Coding	Q15011	45	GC16P056932	13.4206	https://www.genecards.org/cgi-bin/carddisp.pl?gene=HERPUD1
IGF1	Insulin Like Growth Factor 1	Protein Coding	P05019	55	GC12M102395	13.4134	https://www.genecards.org/cgi-bin/carddisp.pl?gene=IGF1
PIK3CG	Phosphatidylinositol-4,5-Bisphosphate 3-Kinase Catalytic Subunit Gamma	Protein Coding	P48736	56	GC07P106865	13.3927	https://www.genecards.org/cgi-bin/carddisp.pl?gene=PIK3CG
SESN2	Sestrin 2	Protein Coding	P58004	45	GC01P029561	13.3567	https://www.genecards.org/cgi-bin/carddisp.pl?gene=SESN2
SGCB	Sarcoglycan Beta	Protein Coding	Q16585	46	GC04M052019	13.3208	https://www.genecards.org/cgi-bin/carddisp.pl?gene=SGCB
GPX4	Glutathione Peroxidase 4	Protein Coding	P36969	53	GC19P001103	13.3138	https://www.genecards.org/cgi-bin/carddisp.pl?gene=GPX4
BCL2L1	BCL2 Like 1	Protein Coding	Q07817	54	GC20M031664	13.3016	https://www.genecards.org/cgi-bin/carddisp.pl?gene=BCL2L1
ATF3	Activating Transcription Factor 3	Protein Coding	P18847	51	GC01P212565	13.2974	https://www.genecards.org/cgi-bin/carddisp.pl?gene=ATF3
KCNE1	Potassium Voltage-Gated Channel Subfamily E Regulatory Subunit 1	Protein Coding	P15382	53	GC21M034446	13.2953	https://www.genecards.org/cgi-bin/carddisp.pl?gene=KCNE1
MMP2	Matrix Metallopeptidase 2	Protein Coding	P08253	60	GC16P055390	13.268	https://www.genecards.org/cgi-bin/carddisp.pl?gene=MMP2
C2orf69	Chromosome 2 Open Reading Frame 69	Protein Coding	Q8N8R5	40	GC02P199911	13.2536	https://www.genecards.org/cgi-bin/carddisp.pl?gene=C2orf69
DDAH2	Dimethylarginine Dimethylaminohydrolase 2	Protein Coding	O95865	48	GC06M031727	13.1911	https://www.genecards.org/cgi-bin/carddisp.pl?gene=DDAH2
MTHFR	Methylenetetrahydrofolate Reductase	Protein Coding	P42898	54	GC01M011785	13.175	https://www.genecards.org/cgi-bin/carddisp.pl?gene=MTHFR
SRXN1	Sulfiredoxin 1	Protein Coding	Q9BYN0	41	GC20M000647	13.1405	https://www.genecards.org/cgi-bin/carddisp.pl?gene=SRXN1
TARDBP	TAR DNA Binding Protein	Protein Coding	Q13148	54	GC01P011013	13.1059	https://www.genecards.org/cgi-bin/carddisp.pl?gene=TARDBP
HTR2A	5-Hydroxytryptamine Receptor 2A	Protein Coding	P28223	54	GC13M046831	12.9501	https://www.genecards.org/cgi-bin/carddisp.pl?gene=HTR2A
PCNA	Proliferating Cell Nuclear Antigen	Protein Coding	P12004	57	GC20M005114	12.9364	https://www.genecards.org/cgi-bin/carddisp.pl?gene=PCNA
MUTYH	MutY DNA Glycosylase	Protein Coding	Q9UIF7	52	GC01M045329	12.9355	https://www.genecards.org/cgi-bin/carddisp.pl?gene=MUTYH
CALM2	Calmodulin 2	Protein Coding	P0DP24	52	GC02M047160	12.9042	https://www.genecards.org/cgi-bin/carddisp.pl?gene=CALM2
ATP2A2	ATPase Sarcoplasmic/Endoplasmic Reticulum Ca2+ Transporting 2	Protein Coding	P16615	58	GC12P110280	12.8841	https://www.genecards.org/cgi-bin/carddisp.pl?gene=ATP2A2
GSTA1	Glutathione S-Transferase Alpha 1	Protein Coding	P08263	49	GC06M052791	12.8766	https://www.genecards.org/cgi-bin/carddisp.pl?gene=GSTA1
RAC1	Rac Family Small GTPase 1	Protein Coding	P63000	56	GC07P006378	12.8611	https://www.genecards.org/cgi-bin/carddisp.pl?gene=RAC1
NLRP3	NLR Family Pyrin Domain Containing 3	Protein Coding	Q96P20	55	GC01P247415	12.8366	https://www.genecards.org/cgi-bin/carddisp.pl?gene=NLRP3
KDR	Kinase Insert Domain Receptor	Protein Coding	P35968	60	GC04M055078	12.8319	https://www.genecards.org/cgi-bin/carddisp.pl?gene=KDR
VHL	Von Hippel-Lindau Tumor Suppressor	Protein Coding	P40337	54	GC03P014626	12.8198	https://www.genecards.org/cgi-bin/carddisp.pl?gene=VHL
TPO	Thyroid Peroxidase	Protein Coding	P07202	55	GC02P001374	12.8195	https://www.genecards.org/cgi-bin/carddisp.pl?gene=TPO
MT-CYB	Mitochondrially Encoded Cytochrome B	Protein Coding	P00156	38	GCMTP014749	12.8064	https://www.genecards.org/cgi-bin/carddisp.pl?gene=MT-CYB
EGFR	Epidermal Growth Factor Receptor	Protein Coding	P00533	62	GC07P055019	12.8018	https://www.genecards.org/cgi-bin/carddisp.pl?gene=EGFR
MRPS25	Mitochondrial Ribosomal Protein S25	Protein Coding	P82663	46	GC03M023377	12.8013	https://www.genecards.org/cgi-bin/carddisp.pl?gene=MRPS25
MT-ND1	Mitochondrially Encoded NADH:Ubiquinone Oxidoreductase Core Subunit 1	Protein Coding	P03886	36	GCMTP003309	12.7908	https://www.genecards.org/cgi-bin/carddisp.pl?gene=MT-ND1
REN	Renin	Protein Coding	P00797	56	GC01M204154	12.7871	https://www.genecards.org/cgi-bin/carddisp.pl?gene=REN
NDUFS2	NADH:Ubiquinone Oxidoreductase Core Subunit S2	Protein Coding	O75306	50	GC01P161197	12.7826	https://www.genecards.org/cgi-bin/carddisp.pl?gene=NDUFS2
NDUFS1	NADH:Ubiquinone Oxidoreductase Core Subunit S1	Protein Coding	P28331	52	GC02M206114	12.7807	https://www.genecards.org/cgi-bin/carddisp.pl?gene=NDUFS1
CRYAB	Crystallin Alpha B	Protein Coding	P02511	53	GC11M111908	12.7786	https://www.genecards.org/cgi-bin/carddisp.pl?gene=CRYAB
TERT	Telomerase Reverse Transcriptase	Protein Coding	O14746	58	GC05M001253	12.7625	https://www.genecards.org/cgi-bin/carddisp.pl?gene=TERT
SLC2A1	Solute Carrier Family 2 Member 1	Protein Coding	P11166	60	GC01M042925	12.7551	https://www.genecards.org/cgi-bin/carddisp.pl?gene=SLC2A1
EP300	E1A Binding Protein P300	Protein Coding	Q09472	60	GC22P052546	12.7484	https://www.genecards.org/cgi-bin/carddisp.pl?gene=EP300
EPHX1	Epoxide Hydrolase 1	Protein Coding	P07099	52	GC01P225810	12.7411	https://www.genecards.org/cgi-bin/carddisp.pl?gene=EPHX1
KRIT1	KRIT1 Ankyrin Repeat Containing	Protein Coding	O00522	49	GC07M092198	12.7397	https://www.genecards.org/cgi-bin/carddisp.pl?gene=KRIT1
TTN	Titin	Protein Coding	Q8WZ42	54	GC02M178525	12.7369	https://www.genecards.org/cgi-bin/carddisp.pl?gene=TTN
PTGIS	Prostaglandin I2 Synthase	Protein Coding	Q16647	52	GC20M049503	12.7079	https://www.genecards.org/cgi-bin/carddisp.pl?gene=PTGIS
DYNLL1	Dynein Light Chain LC8-Type 1	Protein Coding	P63167	49	GC12P120469	12.7029	https://www.genecards.org/cgi-bin/carddisp.pl?gene=DYNLL1
SLC25A4	Solute Carrier Family 25 Member 4	Protein Coding	P12235	56	GC04P185143	12.6867	https://www.genecards.org/cgi-bin/carddisp.pl?gene=SLC25A4
MRPS23	Mitochondrial Ribosomal Protein S23	Protein Coding	Q9Y3D9	45	GC17M057834	12.6673	https://www.genecards.org/cgi-bin/carddisp.pl?gene=MRPS23
MAPK13	Mitogen-Activated Protein Kinase 13	Protein Coding	O15264	53	GC06P104233	12.6609	https://www.genecards.org/cgi-bin/carddisp.pl?gene=MAPK13
NOSTRIN	Nitric Oxide Synthase Trafficking	Protein Coding	Q8IVI9	44	GC02P168786	12.65	https://www.genecards.org/cgi-bin/carddisp.pl?gene=NOSTRIN
HSPD1	Heat Shock Protein Family D (Hsp60) Member 1	Protein Coding	P10809	56	GC02M197486	12.6298	https://www.genecards.org/cgi-bin/carddisp.pl?gene=HSPD1
NDUFV1	NADH:Ubiquinone Oxidoreductase Core Subunit V1	Protein Coding	P49821	52	GC11P073074	12.6158	https://www.genecards.org/cgi-bin/carddisp.pl?gene=NDUFV1
MYC	MYC Proto-Oncogene, BHLH Transcription Factor	Protein Coding	P01106	59	GC08P127735	12.6136	https://www.genecards.org/cgi-bin/carddisp.pl?gene=MYC
ADCYAP1	Adenylate Cyclase Activating Polypeptide 1	Protein Coding	P18509	48	GC18P000895	12.6038	https://www.genecards.org/cgi-bin/carddisp.pl?gene=ADCYAP1
NPPA	Natriuretic Peptide A	Protein Coding	P01160	52	GC01M011846	12.6022	https://www.genecards.org/cgi-bin/carddisp.pl?gene=NPPA
TXNRD2	Thioredoxin Reductase 2	Protein Coding	Q9NNW7	52	GC22M019863	12.5904	https://www.genecards.org/cgi-bin/carddisp.pl?gene=TXNRD2
GCLM	Glutamate-Cysteine Ligase Modifier Subunit	Protein Coding	P48507	48	GC01M093885	12.5534	https://www.genecards.org/cgi-bin/carddisp.pl?gene=GCLM
SUOX	Sulfite Oxidase	Protein Coding	P51687	51	GC12P055997	12.5479	https://www.genecards.org/cgi-bin/carddisp.pl?gene=SUOX
SIRT2	Sirtuin 2	Protein Coding	Q8IXJ6	54	GC19M038878	12.5406	https://www.genecards.org/cgi-bin/carddisp.pl?gene=SIRT2
OXTR	Oxytocin Receptor	Protein Coding	P30559	53	GC03M008767	12.5319	https://www.genecards.org/cgi-bin/carddisp.pl?gene=OXTR
PPP1R15A	Protein Phosphatase 1 Regulatory Subunit 15A	Protein Coding	O75807	46	GC19P048872	12.5213	https://www.genecards.org/cgi-bin/carddisp.pl?gene=PPP1R15A
ALOX5	Arachidonate 5-Lipoxygenase	Protein Coding	P09917	54	GC10P045374	12.5156	https://www.genecards.org/cgi-bin/carddisp.pl?gene=ALOX5
JAK2	Janus Kinase 2	Protein Coding	O60674	60	GC09P004985	12.4926	https://www.genecards.org/cgi-bin/carddisp.pl?gene=JAK2
LONP1	Lon Peptidase 1, Mitochondrial	Protein Coding	P36776	52	GC19M005691	12.4299	https://www.genecards.org/cgi-bin/carddisp.pl?gene=LONP1
MRPS28	Mitochondrial Ribosomal Protein S28	Protein Coding	Q9Y2Q9	46	GC08M079962	12.4239	https://www.genecards.org/cgi-bin/carddisp.pl?gene=MRPS28
BMP6	Bone Morphogenetic Protein 6	Protein Coding	P22004	52	GC06P007726	12.4195	https://www.genecards.org/cgi-bin/carddisp.pl?gene=BMP6
ETFB	Electron Transfer Flavoprotein Subunit Beta	Protein Coding	P38117	50	GC19M051345	12.3628	https://www.genecards.org/cgi-bin/carddisp.pl?gene=ETFB
TIA1	TIA1 Cytotoxic Granule Associated RNA Binding Protein	Protein Coding	P31483	49	GC02M070209	12.3299	https://www.genecards.org/cgi-bin/carddisp.pl?gene=TIA1
CALR	Calreticulin	Protein Coding	P27797	58	GC19P012938	12.3207	https://www.genecards.org/cgi-bin/carddisp.pl?gene=CALR
HP	Haptoglobin	Protein Coding	P00738	52	GC16P073300	12.3194	https://www.genecards.org/cgi-bin/carddisp.pl?gene=HP
HSP90B1	Heat Shock Protein 90 Beta Family Member 1	Protein Coding	P14625	54	GC12P103930	12.3033	https://www.genecards.org/cgi-bin/carddisp.pl?gene=HSP90B1
ADRB2	Adrenoceptor Beta 2	Protein Coding	P07550	55	GC05P148825	12.2962	https://www.genecards.org/cgi-bin/carddisp.pl?gene=ADRB2
MGST1	Microsomal Glutathione S-Transferase 1	Protein Coding	P10620	49	GC12P016347	12.2929	https://www.genecards.org/cgi-bin/carddisp.pl?gene=MGST1
ALDH3A2	Aldehyde Dehydrogenase 3 Family Member A2	Protein Coding	P51648	52	GC17P019648	12.2916	https://www.genecards.org/cgi-bin/carddisp.pl?gene=ALDH3A2
MMP9	Matrix Metallopeptidase 9	Protein Coding	P14780	60	GC20P046008	12.2791	https://www.genecards.org/cgi-bin/carddisp.pl?gene=MMP9
ASL	Argininosuccinate Lyase	Protein Coding	P04424	52	GC07P066075	12.2755	https://www.genecards.org/cgi-bin/carddisp.pl?gene=ASL
MRPS14	Mitochondrial Ribosomal Protein S14	Protein Coding	O60783	43	GC01M175010	12.2537	https://www.genecards.org/cgi-bin/carddisp.pl?gene=MRPS14
CASP8	Caspase 8	Protein Coding	Q14790	59	GC02P201233	12.227	https://www.genecards.org/cgi-bin/carddisp.pl?gene=CASP8
NOSIP	Nitric Oxide Synthase Interacting Protein	Protein Coding	Q9Y314	44	GC19M049555	12.2258	https://www.genecards.org/cgi-bin/carddisp.pl?gene=NOSIP
PGD	Phosphogluconate Dehydrogenase	Protein Coding	P52209	54	GC01P010398	12.2227	https://www.genecards.org/cgi-bin/carddisp.pl?gene=PGD
PRL	Prolactin	Protein Coding	P01236	50	GC06M022287	12.1992	https://www.genecards.org/cgi-bin/carddisp.pl?gene=PRL
EPRS1	Glutamyl-Prolyl-TRNA Synthetase 1	Protein Coding	P07814	50	GC01M219969	12.1913	https://www.genecards.org/cgi-bin/carddisp.pl?gene=EPRS1
SETD2	SET Domain Containing 2, Histone Lysine Methyltransferase	Protein Coding	Q9BYW2	54	GC03M047033	12.1906	https://www.genecards.org/cgi-bin/carddisp.pl?gene=SETD2
CALCA	Calcitonin Related Polypeptide Alpha	Protein Coding	P06881	49	GC11M014966	12.1839	https://www.genecards.org/cgi-bin/carddisp.pl?gene=CALCA
HSD17B10	Hydroxysteroid 17-Beta Dehydrogenase 10	Protein Coding	Q99714	53	GC0XM053431	12.1753	https://www.genecards.org/cgi-bin/carddisp.pl?gene=HSD17B10
NCF1	Neutrophil Cytosolic Factor 1	Protein Coding	P14598	53	GC07P079604	12.1733	https://www.genecards.org/cgi-bin/carddisp.pl?gene=NCF1
EIF4E	Eukaryotic Translation Initiation Factor 4E	Protein Coding	P06730	56	GC04M098879	12.1613	https://www.genecards.org/cgi-bin/carddisp.pl?gene=EIF4E
PRKCZ	Protein Kinase C Zeta	Protein Coding	Q05513	55	GC01P005301	12.1611	https://www.genecards.org/cgi-bin/carddisp.pl?gene=PRKCZ
HYOU1	Hypoxia Up-Regulated 1	Protein Coding	Q9Y4L1	52	GC11M119400	12.1583	https://www.genecards.org/cgi-bin/carddisp.pl?gene=HYOU1
LRRK2	Leucine Rich Repeat Kinase 2	Protein Coding	Q5S007	56	GC12P040196	12.1446	https://www.genecards.org/cgi-bin/carddisp.pl?gene=LRRK2
NFE2L1	NFE2 Like BZIP Transcription Factor 1	Protein Coding	Q14494	50	GC17P078472	12.1247	https://www.genecards.org/cgi-bin/carddisp.pl?gene=NFE2L1
EGF	Epidermal Growth Factor	Protein Coding	P01133	58	GC04P109912	12.0902	https://www.genecards.org/cgi-bin/carddisp.pl?gene=EGF
AKR1A1	Aldo-Keto Reductase Family 1 Member A1	Protein Coding	P14550	52	GC01P045550	12.0853	https://www.genecards.org/cgi-bin/carddisp.pl?gene=AKR1A1
BRCA2	BRCA2 DNA Repair Associated	Protein Coding	P51587	54	GC13P032315	12.0642	https://www.genecards.org/cgi-bin/carddisp.pl?gene=BRCA2
H6PD	Hexose-6-Phosphate Dehydrogenase/Glucose 1-Dehydrogenase	Protein Coding	O95479	50	GC01P009234	12.0475	https://www.genecards.org/cgi-bin/carddisp.pl?gene=H6PD
MAPKAPK3	MAPK Activated Protein Kinase 3	Protein Coding	Q16644	56	GC03P050611	12.03	https://www.genecards.org/cgi-bin/carddisp.pl?gene=MAPKAPK3
MT-ATP6	Mitochondrially Encoded ATP Synthase Membrane Subunit 6	Protein Coding	P00846	39	GCMTP008531	12.0285	https://www.genecards.org/cgi-bin/carddisp.pl?gene=MT-ATP6
CYP2B6	Cytochrome P450 Family 2 Subfamily B Member 6	Protein Coding	P20813	52	GC19P040991	12.0094	https://www.genecards.org/cgi-bin/carddisp.pl?gene=CYP2B6
TNNI3K	TNNI3 Interacting Kinase	Protein Coding	Q59H18	45	GC01P074235	11.976	https://www.genecards.org/cgi-bin/carddisp.pl?gene=TNNI3K
HSPA9	Heat Shock Protein Family A (Hsp70) Member 9	Protein Coding	P38646	54	GC05M138554	11.9592	https://www.genecards.org/cgi-bin/carddisp.pl?gene=HSPA9
CEBPB	CCAAT Enhancer Binding Protein Beta	Protein Coding	P17676	50	GC20P050190	11.9469	https://www.genecards.org/cgi-bin/carddisp.pl?gene=CEBPB
PRKCA	Protein Kinase C Alpha	Protein Coding	P17252	57	GC17P066302	11.9401	https://www.genecards.org/cgi-bin/carddisp.pl?gene=PRKCA
GLRX2	Glutaredoxin 2	Protein Coding	Q9NS18	44	GC01M193065	11.9222	https://www.genecards.org/cgi-bin/carddisp.pl?gene=GLRX2
SIRT6	Sirtuin 6	Protein Coding	Q8N6T7	52	GC19M004174	11.921	https://www.genecards.org/cgi-bin/carddisp.pl?gene=SIRT6
THBS1	Thrombospondin 1	Protein Coding	P07996	52	GC15P039581	11.904	https://www.genecards.org/cgi-bin/carddisp.pl?gene=THBS1
GSS	Glutathione Synthetase	Protein Coding	P48637	53	GC20M034928	11.9036	https://www.genecards.org/cgi-bin/carddisp.pl?gene=GSS
TYR	Tyrosinase	Protein Coding	P14679	55	GC11P089177	11.8944	https://www.genecards.org/cgi-bin/carddisp.pl?gene=TYR
PRKD1	Protein Kinase D1	Protein Coding	Q15139	56	GC14M029576	11.8876	https://www.genecards.org/cgi-bin/carddisp.pl?gene=PRKD1
UQCRFS1	Ubiquinol-Cytochrome C Reductase, Rieske Iron-Sulfur Polypeptide 1	Protein Coding	P47985	53	GC19M029205	11.8339	https://www.genecards.org/cgi-bin/carddisp.pl?gene=UQCRFS1
THBD	Thrombomodulin	Protein Coding	P07204	53	GC20M023026	11.8159	https://www.genecards.org/cgi-bin/carddisp.pl?gene=THBD
IL18	Interleukin 18	Protein Coding	Q14116	50	GC11M112143	11.8073	https://www.genecards.org/cgi-bin/carddisp.pl?gene=IL18
NGB	Neuroglobin	Protein Coding	Q9NPG2	44	GC14M077265	11.7972	https://www.genecards.org/cgi-bin/carddisp.pl?gene=NGB
ADH5	Alcohol Dehydrogenase 5 (Class III), Chi Polypeptide	Protein Coding	P11766	53	GC04M099070	11.7515	https://www.genecards.org/cgi-bin/carddisp.pl?gene=ADH5
VIP	Vasoactive Intestinal Peptide	Protein Coding	P01282	51	GC06P152750	11.7499	https://www.genecards.org/cgi-bin/carddisp.pl?gene=VIP
ARG1	Arginase 1	Protein Coding	P05089	56	GC06P131473	11.7354	https://www.genecards.org/cgi-bin/carddisp.pl?gene=ARG1
TAMM41	TAM41 Mitochondrial Translocator Assembly And Maintenance Homolog	Protein Coding	Q96BW9	43	GC03M011721	11.7165	https://www.genecards.org/cgi-bin/carddisp.pl?gene=TAMM41
FMO5	Flavin Containing Dimethylaniline Monoxygenase 5	Protein Coding	P49326	48	GC01M147175	11.6983	https://www.genecards.org/cgi-bin/carddisp.pl?gene=FMO5
ARG2	Arginase 2	Protein Coding	P78540	52	GC14P067619	11.6905	https://www.genecards.org/cgi-bin/carddisp.pl?gene=ARG2
DUSP1	Dual Specificity Phosphatase 1	Protein Coding	P28562	52	GC05M172768	11.6786	https://www.genecards.org/cgi-bin/carddisp.pl?gene=DUSP1
PTK2B	Protein Tyrosine Kinase 2 Beta	Protein Coding	Q14289	56	GC08P027311	11.6732	https://www.genecards.org/cgi-bin/carddisp.pl?gene=PTK2B
RPS27A	Ribosomal Protein S27a	Protein Coding	P62979	49	GC02P055231	11.6681	https://www.genecards.org/cgi-bin/carddisp.pl?gene=RPS27A
GSK3B	Glycogen Synthase Kinase 3 Beta	Protein Coding	P49841	57	GC03M119821	11.6647	https://www.genecards.org/cgi-bin/carddisp.pl?gene=GSK3B
PIK3CA	Phosphatidylinositol-4,5-Bisphosphate 3-Kinase Catalytic Subunit Alpha	Protein Coding	P42336	59	GC03P179148	11.6613	https://www.genecards.org/cgi-bin/carddisp.pl?gene=PIK3CA
ASS1	Argininosuccinate Synthase 1	Protein Coding	P00966	56	GC09P130444	11.6348	https://www.genecards.org/cgi-bin/carddisp.pl?gene=ASS1
OGDH	Oxoglutarate Dehydrogenase	Protein Coding	Q02218	53	GC07P044606	11.6318	https://www.genecards.org/cgi-bin/carddisp.pl?gene=OGDH
BCL2L11	BCL2 Like 11	Protein Coding	O43521	52	GC02P111119	11.6199	https://www.genecards.org/cgi-bin/carddisp.pl?gene=BCL2L11
CHAT	Choline O-Acetyltransferase	Protein Coding	P28329	55	GC10P049609	11.6055	https://www.genecards.org/cgi-bin/carddisp.pl?gene=CHAT
GJA1	Gap Junction Protein Alpha 1	Protein Coding	P17302	57	GC06P121436	11.5985	https://www.genecards.org/cgi-bin/carddisp.pl?gene=GJA1
DRD2	Dopamine Receptor D2	Protein Coding	P14416	56	GC11M113409	11.5242	https://www.genecards.org/cgi-bin/carddisp.pl?gene=DRD2
STUB1	STIP1 Homology And U-Box Containing Protein 1	Protein Coding	Q9UNE7	52	GC16P021377	11.4808	https://www.genecards.org/cgi-bin/carddisp.pl?gene=STUB1
GHRL	Ghrelin And Obestatin Prepropeptide	Protein Coding	Q9UBU3	48	GC03M010285	11.4747	https://www.genecards.org/cgi-bin/carddisp.pl?gene=GHRL
ATR	ATR Serine/Threonine Kinase	Protein Coding	Q13535	60	GC03M142449	11.4498	https://www.genecards.org/cgi-bin/carddisp.pl?gene=ATR
AKR1B1	Aldo-Keto Reductase Family 1 Member B	Protein Coding	P15121	53	GC07M134442	11.4169	https://www.genecards.org/cgi-bin/carddisp.pl?gene=AKR1B1
SMPD1	Sphingomyelin Phosphodiesterase 1	Protein Coding	P17405	56	GC11P006390	11.4127	https://www.genecards.org/cgi-bin/carddisp.pl?gene=SMPD1
PRKAB1	Protein Kinase AMP-Activated Non-Catalytic Subunit Beta 1	Protein Coding	Q9Y478	54	GC12P119632	11.3878	https://www.genecards.org/cgi-bin/carddisp.pl?gene=PRKAB1
NTHL1	Nth Like DNA Glycosylase 1	Protein Coding	P78549	50	GC16M010451	11.3862	https://www.genecards.org/cgi-bin/carddisp.pl?gene=NTHL1
PRKG1	Protein Kinase CGMP-Dependent 1	Protein Coding	Q13976	57	GC10P050991	11.3835	https://www.genecards.org/cgi-bin/carddisp.pl?gene=PRKG1
EEF1A1	Eukaryotic Translation Elongation Factor 1 Alpha 1	Protein Coding	P68104	51	GC06M081489	11.3636	https://www.genecards.org/cgi-bin/carddisp.pl?gene=EEF1A1
NPPB	Natriuretic Peptide B	Protein Coding	P16860	50	GC01M011858	11.3483	https://www.genecards.org/cgi-bin/carddisp.pl?gene=NPPB
SPG7	SPG7 Matrix AAA Peptidase Subunit, Paraplegin	Protein Coding	Q9UQ90	51	GC16P092015	11.324	https://www.genecards.org/cgi-bin/carddisp.pl?gene=SPG7
CRLS1	Cardiolipin Synthase 1	Protein Coding	Q9UJA2	47	GC20P006005	11.3074	https://www.genecards.org/cgi-bin/carddisp.pl?gene=CRLS1
ABCC1	ATP Binding Cassette Subfamily C Member 1	Protein Coding	P33527	55	GC16P015949	11.2998	https://www.genecards.org/cgi-bin/carddisp.pl?gene=ABCC1
ACP1	Acid Phosphatase 1	Protein Coding	P24666	50	GC02P000491	11.2415	https://www.genecards.org/cgi-bin/carddisp.pl?gene=ACP1
MAPK12	Mitogen-Activated Protein Kinase 12	Protein Coding	P53778	54	GC22M068329	11.237	https://www.genecards.org/cgi-bin/carddisp.pl?gene=MAPK12
CYP11B2	Cytochrome P450 Family 11 Subfamily B Member 2	Protein Coding	P19099	53	GC08M142910	11.2338	https://www.genecards.org/cgi-bin/carddisp.pl?gene=CYP11B2
FPGT-TNNI3K	FPGT-TNNI3K Readthrough	Protein Coding		23	GC01P074198	11.2313	https://www.genecards.org/cgi-bin/carddisp.pl?gene=FPGT-TNNI3K
BAK1	BCL2 Antagonist/Killer 1	Protein Coding	Q16611	52	GC06M033572	11.2292	https://www.genecards.org/cgi-bin/carddisp.pl?gene=BAK1
NRF1	Nuclear Respiratory Factor 1	Protein Coding	Q16656	50	GC07P129611	11.2074	https://www.genecards.org/cgi-bin/carddisp.pl?gene=NRF1
HTRA2	HtrA Serine Peptidase 2	Protein Coding	O43464	53	GC02P074529	11.1935	https://www.genecards.org/cgi-bin/carddisp.pl?gene=HTRA2
APOB	Apolipoprotein B	Protein Coding	P04114	53	GC02M020956	11.1924	https://www.genecards.org/cgi-bin/carddisp.pl?gene=APOB
BMP2	Bone Morphogenetic Protein 2	Protein Coding	P12643	53	GC20P006767	11.1887	https://www.genecards.org/cgi-bin/carddisp.pl?gene=BMP2
NFKBIA	NFKB Inhibitor Alpha	Protein Coding	P25963	57	GC14M035401	11.1732	https://www.genecards.org/cgi-bin/carddisp.pl?gene=NFKBIA
SLC7A11	Solute Carrier Family 7 Member 11	Protein Coding	Q9UPY5	51	GC04M138164	11.1177	https://www.genecards.org/cgi-bin/carddisp.pl?gene=SLC7A11
ECHS1	Enoyl-CoA Hydratase, Short Chain 1	Protein Coding	P30084	52	GC10M133362	11.0982	https://www.genecards.org/cgi-bin/carddisp.pl?gene=ECHS1
SLC6A3	Solute Carrier Family 6 Member 3	Protein Coding	Q01959	57	GC05M001392	11.0847	https://www.genecards.org/cgi-bin/carddisp.pl?gene=SLC6A3
HSPA1B	Heat Shock Protein Family A (Hsp70) Member 1B	Protein Coding	P0DMV9	46	GC06P104116	11.0806	https://www.genecards.org/cgi-bin/carddisp.pl?gene=HSPA1B
WARS2	Tryptophanyl TRNA Synthetase 2, Mitochondrial	Protein Coding	Q9UGM6	52	GC01M119031	11.0732	https://www.genecards.org/cgi-bin/carddisp.pl?gene=WARS2
UCP1	Uncoupling Protein 1	Protein Coding	P25874	49	GC04M140559	11.0701	https://www.genecards.org/cgi-bin/carddisp.pl?gene=UCP1
SDHC	Succinate Dehydrogenase Complex Subunit C	Protein Coding	Q99643	50	GC01P161314	11.0551	https://www.genecards.org/cgi-bin/carddisp.pl?gene=SDHC
BCKDHB	Branched Chain Keto Acid Dehydrogenase E1 Subunit Beta	Protein Coding	P21953	50	GC06P080106	11.0381	https://www.genecards.org/cgi-bin/carddisp.pl?gene=BCKDHB
EGR1	Early Growth Response 1	Protein Coding	P18146	51	GC05P138465	11.0328	https://www.genecards.org/cgi-bin/carddisp.pl?gene=EGR1
FMO2	Flavin Containing Dimethylaniline Monoxygenase 2	Protein Coding	Q99518	45	GC01P171185	11.0149	https://www.genecards.org/cgi-bin/carddisp.pl?gene=FMO2
TLR2	Toll Like Receptor 2	Protein Coding	O60603	58	GC04P153684	10.9907	https://www.genecards.org/cgi-bin/carddisp.pl?gene=TLR2
HFE	Homeostatic Iron Regulator	Protein Coding	Q30201	52	GC06P026087	10.9845	https://www.genecards.org/cgi-bin/carddisp.pl?gene=HFE
ERO1A	Endoplasmic Reticulum Oxidoreductase 1 Alpha	Protein Coding	Q96HE7	49	GC14M052640	10.9701	https://www.genecards.org/cgi-bin/carddisp.pl?gene=ERO1A
CFTR	CF Transmembrane Conductance Regulator	Protein Coding	P13569	58	GC07P117287	10.963	https://www.genecards.org/cgi-bin/carddisp.pl?gene=CFTR
TTR	Transthyretin	Protein Coding	P02766	55	GC18P031557	10.9344	https://www.genecards.org/cgi-bin/carddisp.pl?gene=TTR
SCARA3	Scavenger Receptor Class A Member 3	Protein Coding	Q6AZY7	44	GC08P027633	10.9338	https://www.genecards.org/cgi-bin/carddisp.pl?gene=SCARA3
HTR1A	5-Hydroxytryptamine Receptor 1A	Protein Coding	P08908	53	GC05M063960	10.9125	https://www.genecards.org/cgi-bin/carddisp.pl?gene=HTR1A
FN1	Fibronectin 1	Protein Coding	P02751	57	GC02M215360	10.8563	https://www.genecards.org/cgi-bin/carddisp.pl?gene=FN1
DDAH1	Dimethylarginine Dimethylaminohydrolase 1	Protein Coding	O94760	49	GC01M085318	10.8264	https://www.genecards.org/cgi-bin/carddisp.pl?gene=DDAH1
CDKN3	Cyclin Dependent Kinase Inhibitor 3	Protein Coding	Q16667	48	GC14P054398	10.8211	https://www.genecards.org/cgi-bin/carddisp.pl?gene=CDKN3
ERCC8	ERCC Excision Repair 8, CSA Ubiquitin Ligase Complex Subunit	Protein Coding	Q13216	50	GC05M060905	10.818	https://www.genecards.org/cgi-bin/carddisp.pl?gene=ERCC8
CDK2	Cyclin Dependent Kinase 2	Protein Coding	P24941	58	GC12P055966	10.8176	https://www.genecards.org/cgi-bin/carddisp.pl?gene=CDK2
CBS	Cystathionine Beta-Synthase	Protein Coding	P35520	57	GC21M043053	10.8169	https://www.genecards.org/cgi-bin/carddisp.pl?gene=CBS
CUL3	Cullin 3	Protein Coding	Q13618	55	GC02M224470	10.8111	https://www.genecards.org/cgi-bin/carddisp.pl?gene=CUL3
STK4	Serine/Threonine Kinase 4	Protein Coding	Q13043	56	GC20P044966	10.8031	https://www.genecards.org/cgi-bin/carddisp.pl?gene=STK4
NDUFS7	NADH:Ubiquinone Oxidoreductase Core Subunit S7	Protein Coding	O75251	52	GC19P005631	10.7924	https://www.genecards.org/cgi-bin/carddisp.pl?gene=NDUFS7
GLO1	Glyoxalase I	Protein Coding	Q04760	51	GC06M081074	10.755	https://www.genecards.org/cgi-bin/carddisp.pl?gene=GLO1
CTNNB1	Catenin Beta 1	Protein Coding	P35222	60	GC03P041194	10.7199	https://www.genecards.org/cgi-bin/carddisp.pl?gene=CTNNB1
ATP13A2	ATPase Cation Transporting 13A2	Protein Coding	Q9NQ11	52	GC01M016985	10.7192	https://www.genecards.org/cgi-bin/carddisp.pl?gene=ATP13A2
NDUFB9	NADH:Ubiquinone Oxidoreductase Subunit B9	Protein Coding	Q9Y6M9	50	GC08P124539	10.7179	https://www.genecards.org/cgi-bin/carddisp.pl?gene=NDUFB9
INSR	Insulin Receptor	Protein Coding	P06213	61	GC19M007112	10.7153	https://www.genecards.org/cgi-bin/carddisp.pl?gene=INSR
SCP2	Sterol Carrier Protein 2	Protein Coding	P22307	52	GC01P052927	10.7108	https://www.genecards.org/cgi-bin/carddisp.pl?gene=SCP2
PAH	Phenylalanine Hydroxylase	Protein Coding	P00439	54	GC12M102836	10.6811	https://www.genecards.org/cgi-bin/carddisp.pl?gene=PAH
LPO	Lactoperoxidase	Protein Coding	P22079	47	GC17P058218	10.6803	https://www.genecards.org/cgi-bin/carddisp.pl?gene=LPO
PTPN1	Protein Tyrosine Phosphatase Non-Receptor Type 1	Protein Coding	P18031	57	GC20P050510	10.6802	https://www.genecards.org/cgi-bin/carddisp.pl?gene=PTPN1
BCS1L	BCS1 Homolog, Ubiquinol-Cytochrome C Reductase Complex Chaperone	Protein Coding	Q9Y276	51	GC02P218658	10.6751	https://www.genecards.org/cgi-bin/carddisp.pl?gene=BCS1L
ADM	Adrenomedullin	Protein Coding	P35318	52	GC11P010304	10.6692	https://www.genecards.org/cgi-bin/carddisp.pl?gene=ADM
CNR1	Cannabinoid Receptor 1	Protein Coding	P21554	53	GC06M088139	10.6624	https://www.genecards.org/cgi-bin/carddisp.pl?gene=CNR1
NDUFAF2	NADH:Ubiquinone Oxidoreductase Complex Assembly Factor 2	Protein Coding	Q8N183	48	GC05P060945	10.6481	https://www.genecards.org/cgi-bin/carddisp.pl?gene=NDUFAF2
ISCU	Iron-Sulfur Cluster Assembly Enzyme	Protein Coding	Q9H1K1	52	GC12P108561	10.5906	https://www.genecards.org/cgi-bin/carddisp.pl?gene=ISCU
FOXO4	Forkhead Box O4	Protein Coding	P98177	48	GC0XP071095	10.5701	https://www.genecards.org/cgi-bin/carddisp.pl?gene=FOXO4
TRAF2	TNF Receptor Associated Factor 2	Protein Coding	Q12933	52	GC09P136881	10.5679	https://www.genecards.org/cgi-bin/carddisp.pl?gene=TRAF2
NDUFA6	NADH:Ubiquinone Oxidoreductase Subunit A6	Protein Coding	P56556	50	GC22M042085	10.5455	https://www.genecards.org/cgi-bin/carddisp.pl?gene=NDUFA6
CHUK	Component Of Inhibitor Of Nuclear Factor Kappa B Kinase Complex	Protein Coding	O15111	57	GC10M100296	10.5426	https://www.genecards.org/cgi-bin/carddisp.pl?gene=CHUK
GSTM3	Glutathione S-Transferase Mu 3	Protein Coding	P21266	53	GC01M109733	10.5391	https://www.genecards.org/cgi-bin/carddisp.pl?gene=GSTM3
CRAT	Carnitine O-Acetyltransferase	Protein Coding	P43155	52	GC09M129094	10.5362	https://www.genecards.org/cgi-bin/carddisp.pl?gene=CRAT
ALDH1A1	Aldehyde Dehydrogenase 1 Family Member A1	Protein Coding	P00352	54	GC09M072900	10.5359	https://www.genecards.org/cgi-bin/carddisp.pl?gene=ALDH1A1
TNFRSF1A	TNF Receptor Superfamily Member 1A	Protein Coding	P19438	57	GC12M006328	10.5047	https://www.genecards.org/cgi-bin/carddisp.pl?gene=TNFRSF1A
DLG4	Discs Large MAGUK Scaffold Protein 4	Protein Coding	P78352	54	GC17M013488	10.4882	https://www.genecards.org/cgi-bin/carddisp.pl?gene=DLG4
FAM120A	Family With Sequence Similarity 120A	Protein Coding	Q9NZB2	45	GC09P095036	10.4631	https://www.genecards.org/cgi-bin/carddisp.pl?gene=FAM120A
PRNP	Prion Protein	Protein Coding	F7VJQ1	55	GC20P004686	10.4573	https://www.genecards.org/cgi-bin/carddisp.pl?gene=PRNP
DLD	Dihydrolipoamide Dehydrogenase	Protein Coding	P09622	56	GC07P107890	10.4496	https://www.genecards.org/cgi-bin/carddisp.pl?gene=DLD
NEIL1	Nei Like DNA Glycosylase 1	Protein Coding	Q96FI4	45	GC15P075346	10.4384	https://www.genecards.org/cgi-bin/carddisp.pl?gene=NEIL1
CYC1	Cytochrome C1	Protein Coding	P08574	52	GC08P144095	10.4067	https://www.genecards.org/cgi-bin/carddisp.pl?gene=CYC1
ALDH9A1	Aldehyde Dehydrogenase 9 Family Member A1	Protein Coding	P49189	49	GC01M165684	10.3954	https://www.genecards.org/cgi-bin/carddisp.pl?gene=ALDH9A1
SLC22A5	Solute Carrier Family 22 Member 5	Protein Coding	O76082	53	GC05P132369	10.3855	https://www.genecards.org/cgi-bin/carddisp.pl?gene=SLC22A5
FDXR	Ferredoxin Reductase	Protein Coding	P22570	50	GC17M074862	10.3853	https://www.genecards.org/cgi-bin/carddisp.pl?gene=FDXR
CRHR2	Corticotropin Releasing Hormone Receptor 2	Protein Coding	Q13324	50	GC07M030651	10.3484	https://www.genecards.org/cgi-bin/carddisp.pl?gene=CRHR2
EIF2B5	Eukaryotic Translation Initiation Factor 2B Subunit Epsilon	Protein Coding	Q13144	50	GC03P184135	10.3397	https://www.genecards.org/cgi-bin/carddisp.pl?gene=EIF2B5
CREBBP	CREB Binding Protein	Protein Coding	Q92793	61	GC16M010660	10.3373	https://www.genecards.org/cgi-bin/carddisp.pl?gene=CREBBP
AOC3	Amine Oxidase Copper Containing 3	Protein Coding	Q16853	52	GC17P042851	10.3249	https://www.genecards.org/cgi-bin/carddisp.pl?gene=AOC3
GBA1	Glucosylceramidase Beta 1	Protein Coding	P04062	56	GC01M156443	10.3149	https://www.genecards.org/cgi-bin/carddisp.pl?gene=GBA1
HCRT	Hypocretin Neuropeptide Precursor	Protein Coding	O43612	46	GC17M060853	10.3081	https://www.genecards.org/cgi-bin/carddisp.pl?gene=HCRT
PTK2	Protein Tyrosine Kinase 2	Protein Coding	Q05397	54	GC08M140657	10.3018	https://www.genecards.org/cgi-bin/carddisp.pl?gene=PTK2
LDHA	Lactate Dehydrogenase A	Protein Coding	P00338	57	GC11P018394	10.2889	https://www.genecards.org/cgi-bin/carddisp.pl?gene=LDHA
TECRL	Trans-2,3-Enoyl-CoA Reductase Like	Protein Coding	Q5HYJ1	44	GC04M064275	10.2813	https://www.genecards.org/cgi-bin/carddisp.pl?gene=TECRL
MIEF2	Mitochondrial Elongation Factor 2	Protein Coding	Q96C03	42	GC17P076034	10.275	https://www.genecards.org/cgi-bin/carddisp.pl?gene=MIEF2
MT-CO2	Mitochondrially Encoded Cytochrome C Oxidase II	Protein Coding	P00403	40	GCMTP007587	10.2687	https://www.genecards.org/cgi-bin/carddisp.pl?gene=MT-CO2
DAXX	Death Domain Associated Protein	Protein Coding	Q9UER7	50	GC06M033318	10.2687	https://www.genecards.org/cgi-bin/carddisp.pl?gene=DAXX
SCN4B	Sodium Voltage-Gated Channel Beta Subunit 4	Protein Coding	Q8IWT1	51	GC11M118134	10.2583	https://www.genecards.org/cgi-bin/carddisp.pl?gene=SCN4B
SST	Somatostatin	Protein Coding	P61278	47	GC03M187668	10.2441	https://www.genecards.org/cgi-bin/carddisp.pl?gene=SST
HBA1	Hemoglobin Subunit Alpha 1	Protein Coding	P69905	49	GC16P021338	10.2378	https://www.genecards.org/cgi-bin/carddisp.pl?gene=HBA1
SESN1	Sestrin 1	Protein Coding	Q9Y6P5	46	GC06M108986	10.2291	https://www.genecards.org/cgi-bin/carddisp.pl?gene=SESN1
AR	Androgen Receptor	Protein Coding	P10275	58	GC0XP067544	10.2237	https://www.genecards.org/cgi-bin/carddisp.pl?gene=AR
CYP27A1	Cytochrome P450 Family 27 Subfamily A Member 1	Protein Coding	Q02318	53	GC02P218781	10.2226	https://www.genecards.org/cgi-bin/carddisp.pl?gene=CYP27A1
IDH1	Isocitrate Dehydrogenase (NADP(+)) 1	Protein Coding	O75874	60	GC02M208236	10.2144	https://www.genecards.org/cgi-bin/carddisp.pl?gene=IDH1
CYP2A6	Cytochrome P450 Family 2 Subfamily A Member 6	Protein Coding	P11509	53	GC19M040843	10.2131	https://www.genecards.org/cgi-bin/carddisp.pl?gene=CYP2A6
NDUFS3	NADH:Ubiquinone Oxidoreductase Core Subunit S3	Protein Coding	O75489	52	GC11P047569	10.2086	https://www.genecards.org/cgi-bin/carddisp.pl?gene=NDUFS3
MT-ND6	Mitochondrially Encoded NADH:Ubiquinone Oxidoreductase Core Subunit 6	Protein Coding	P03923	37	GCMTM014151	10.1854	https://www.genecards.org/cgi-bin/carddisp.pl?gene=MT-ND6
PTPN11	Protein Tyrosine Phosphatase Non-Receptor Type 11	Protein Coding	Q06124	61	GC12P112418	10.1764	https://www.genecards.org/cgi-bin/carddisp.pl?gene=PTPN11
IL2	Interleukin 2	Protein Coding	P60568	52	GC04M122451	10.1739	https://www.genecards.org/cgi-bin/carddisp.pl?gene=IL2
GADD45A	Growth Arrest And DNA Damage Inducible Alpha	Protein Coding	P24522	50	GC01P067685	10.1626	https://www.genecards.org/cgi-bin/carddisp.pl?gene=GADD45A
CDC42	Cell Division Cycle 42	Protein Coding	P60953	58	GC01P022052	10.155	https://www.genecards.org/cgi-bin/carddisp.pl?gene=CDC42
BAD	BCL2 Associated Agonist Of Cell Death	Protein Coding	Q92934	50	GC11M109178	10.1549	https://www.genecards.org/cgi-bin/carddisp.pl?gene=BAD
HRAS	HRas Proto-Oncogene, GTPase	Protein Coding	P01112	59	GC11M007933	10.1397	https://www.genecards.org/cgi-bin/carddisp.pl?gene=HRAS
AHSP	Alpha Hemoglobin Stabilizing Protein	Protein Coding	Q9NZD4	42	GC16P031527	10.1318	https://www.genecards.org/cgi-bin/carddisp.pl?gene=AHSP
IRS1	Insulin Receptor Substrate 1	Protein Coding	P35568	54	GC02M226731	10.1213	https://www.genecards.org/cgi-bin/carddisp.pl?gene=IRS1
MT-ND4	Mitochondrially Encoded NADH:Ubiquinone Oxidoreductase Core Subunit 4	Protein Coding	P03905	38	GCMTP010762	10.1109	https://www.genecards.org/cgi-bin/carddisp.pl?gene=MT-ND4
TPH1	Tryptophan Hydroxylase 1	Protein Coding	P17752	52	GC11M018040	10.1045	https://www.genecards.org/cgi-bin/carddisp.pl?gene=TPH1
XRCC1	X-Ray Repair Cross Complementing 1	Protein Coding	P18887	51	GC19M043543	10.1019	https://www.genecards.org/cgi-bin/carddisp.pl?gene=XRCC1
MT-ND3	Mitochondrially Encoded NADH:Ubiquinone Oxidoreductase Core Subunit 3	Protein Coding	P03897	38	GCMTP010061	10.097	https://www.genecards.org/cgi-bin/carddisp.pl?gene=MT-ND3
CDKN1B	Cyclin Dependent Kinase Inhibitor 1B	Protein Coding	P46527	56	GC12P028528	10.0952	https://www.genecards.org/cgi-bin/carddisp.pl?gene=CDKN1B
COX4I1	Cytochrome C Oxidase Subunit 4I1	Protein Coding	P13073	53	GC16P085798	10.0918	https://www.genecards.org/cgi-bin/carddisp.pl?gene=COX4I1
MT-CO3	Mitochondrially Encoded Cytochrome C Oxidase III	Protein Coding	P00414	36	GCMTP009209	10.0859	https://www.genecards.org/cgi-bin/carddisp.pl?gene=MT-CO3
RELA	RELA Proto-Oncogene, NF-KB Subunit	Protein Coding	Q04206	58	GC11M065653	10.0832	https://www.genecards.org/cgi-bin/carddisp.pl?gene=RELA
GCDH	Glutaryl-CoA Dehydrogenase	Protein Coding	Q92947	52	GC19P012891	10.0742	https://www.genecards.org/cgi-bin/carddisp.pl?gene=GCDH
CLEC4A	C-Type Lectin Domain Family 4 Member A	Protein Coding	Q9UMR7	46	GC12P028350	10.0742	https://www.genecards.org/cgi-bin/carddisp.pl?gene=CLEC4A
UGT1A1	UDP Glucuronosyltransferase Family 1 Member A1	Protein Coding	P22309	57	GC02P233760	10.0706	https://www.genecards.org/cgi-bin/carddisp.pl?gene=UGT1A1
FMO4	Flavin Containing Dimethylaniline Monoxygenase 4	Protein Coding	P31512	46	GC01P171315	10.0517	https://www.genecards.org/cgi-bin/carddisp.pl?gene=FMO4
PLA2G6	Phospholipase A2 Group VI	Protein Coding	O60733	54	GC22M069811	10.0259	https://www.genecards.org/cgi-bin/carddisp.pl?gene=PLA2G6
MTR	5-Methyltetrahydrofolate-Homocysteine Methyltransferase	Protein Coding	Q99707	54	GC01P236795	10.0237	https://www.genecards.org/cgi-bin/carddisp.pl?gene=MTR
KCNMA1	Potassium Calcium-Activated Channel Subfamily M Alpha 1	Protein Coding	Q12791	56	GC10M076869	10.0152	https://www.genecards.org/cgi-bin/carddisp.pl?gene=KCNMA1
MYH7	Myosin Heavy Chain 7	Protein Coding	P12883	53	GC14M023412	9.97888	https://www.genecards.org/cgi-bin/carddisp.pl?gene=MYH7
CAMK2G	Calcium/Calmodulin Dependent Protein Kinase II Gamma	Protein Coding	Q13555	54	GC10M073812	9.97779	https://www.genecards.org/cgi-bin/carddisp.pl?gene=CAMK2G
SGK1	Serum/Glucocorticoid Regulated Kinase 1	Protein Coding	O00141	56	GC06M134169	9.96639	https://www.genecards.org/cgi-bin/carddisp.pl?gene=SGK1
CHEK1	Checkpoint Kinase 1	Protein Coding	O14757	57	GC11P125625	9.95412	https://www.genecards.org/cgi-bin/carddisp.pl?gene=CHEK1
PPARD	Peroxisome Proliferator Activated Receptor Delta	Protein Coding	Q03181	52	GC06P104219	9.93165	https://www.genecards.org/cgi-bin/carddisp.pl?gene=PPARD
DSPP	Dentin Sialophosphoprotein	Protein Coding	Q9NZW4	46	GC04P087608	9.92315	https://www.genecards.org/cgi-bin/carddisp.pl?gene=DSPP
CTSB	Cathepsin B	Protein Coding	P07858	58	GC08M011842	9.88987	https://www.genecards.org/cgi-bin/carddisp.pl?gene=CTSB
AKAP9	A-Kinase Anchoring Protein 9	Protein Coding	Q99996	49	GC07P091940	9.88166	https://www.genecards.org/cgi-bin/carddisp.pl?gene=AKAP9
DSP	Desmoplakin	Protein Coding	P15924	57	GC06P007541	9.87965	https://www.genecards.org/cgi-bin/carddisp.pl?gene=DSP
SMAD3	SMAD Family Member 3	Protein Coding	P84022	60	GC15P067063	9.87133	https://www.genecards.org/cgi-bin/carddisp.pl?gene=SMAD3
PDHA1	Pyruvate Dehydrogenase E1 Subunit Alpha 1	Protein Coding	P08559	54	GC0XP019343	9.86797	https://www.genecards.org/cgi-bin/carddisp.pl?gene=PDHA1
MMP1	Matrix Metallopeptidase 1	Protein Coding	P03956	57	GC11M109978	9.86507	https://www.genecards.org/cgi-bin/carddisp.pl?gene=MMP1
IKBKB	Inhibitor Of Nuclear Factor Kappa B Kinase Subunit Beta	Protein Coding	O14920	61	GC08P042271	9.84961	https://www.genecards.org/cgi-bin/carddisp.pl?gene=IKBKB
GUCY1A1	Guanylate Cyclase 1 Soluble Subunit Alpha 1	Protein Coding	Q02108	50	GC04P155667	9.83616	https://www.genecards.org/cgi-bin/carddisp.pl?gene=GUCY1A1
EDNRA	Endothelin Receptor Type A	Protein Coding	P25101	56	GC04P147480	9.82208	https://www.genecards.org/cgi-bin/carddisp.pl?gene=EDNRA
ELAVL1	ELAV Like RNA Binding Protein 1	Protein Coding	Q15717	48	GC19M007958	9.8132	https://www.genecards.org/cgi-bin/carddisp.pl?gene=ELAVL1
NDUFS6	NADH:Ubiquinone Oxidoreductase Subunit S6	Protein Coding	O75380	50	GC05P001801	9.81305	https://www.genecards.org/cgi-bin/carddisp.pl?gene=NDUFS6
CCND1	Cyclin D1	Protein Coding	P24385	60	GC11P069641	9.81158	https://www.genecards.org/cgi-bin/carddisp.pl?gene=CCND1
NDUFV2	NADH:Ubiquinone Oxidoreductase Core Subunit V2	Protein Coding	P19404	50	GC18P009092	9.80507	https://www.genecards.org/cgi-bin/carddisp.pl?gene=NDUFV2
HSP90AB1	Heat Shock Protein 90 Alpha Family Class B Member 1	Protein Coding	P08238	56	GC06P044246	9.79492	https://www.genecards.org/cgi-bin/carddisp.pl?gene=HSP90AB1
NDUFB10	NADH:Ubiquinone Oxidoreductase Subunit B10	Protein Coding	O96000	50	GC16P045938	9.77583	https://www.genecards.org/cgi-bin/carddisp.pl?gene=NDUFB10
IL1RN	Interleukin 1 Receptor Antagonist	Protein Coding	P18510	57	GC02P125995	9.77112	https://www.genecards.org/cgi-bin/carddisp.pl?gene=IL1RN
MMUT	Methylmalonyl-CoA Mutase	Protein Coding	P22033	53	GC06M049430	9.76091	https://www.genecards.org/cgi-bin/carddisp.pl?gene=MMUT
ACO2	Aconitase 2	Protein Coding	Q99798	53	GC22P052570	9.74469	https://www.genecards.org/cgi-bin/carddisp.pl?gene=ACO2
JUNB	JunB Proto-Oncogene, AP-1 Transcription Factor Subunit	Protein Coding	P17275	48	GC19P012791	9.74151	https://www.genecards.org/cgi-bin/carddisp.pl?gene=JUNB
E2F1	E2F Transcription Factor 1	Protein Coding	Q01094	50	GC20M033675	9.73493	https://www.genecards.org/cgi-bin/carddisp.pl?gene=E2F1
SCO2	Synthesis Of Cytochrome C Oxidase 2	Protein Coding	O43819	51	GC22M050523	9.73456	https://www.genecards.org/cgi-bin/carddisp.pl?gene=SCO2
FASLG	Fas Ligand	Protein Coding	P48023	55	GC01P172659	9.7204	https://www.genecards.org/cgi-bin/carddisp.pl?gene=FASLG
STAT1	Signal Transducer And Activator Of Transcription 1	Protein Coding	P42224	60	GC02M190908	9.71242	https://www.genecards.org/cgi-bin/carddisp.pl?gene=STAT1
PLAT	Plasminogen Activator, Tissue Type	Protein Coding	P00750	56	GC08M042174	9.7043	https://www.genecards.org/cgi-bin/carddisp.pl?gene=PLAT
CDK5	Cyclin Dependent Kinase 5	Protein Coding	Q00535	60	GC07M151053	9.69008	https://www.genecards.org/cgi-bin/carddisp.pl?gene=CDK5
CASP2	Caspase 2	Protein Coding	P42575	53	GC07P152183	9.68892	https://www.genecards.org/cgi-bin/carddisp.pl?gene=CASP2
PNKD	PNKD Metallo-Beta-Lactamase Domain Containing	Protein Coding	Q8N490	48	GC02P218270	9.68303	https://www.genecards.org/cgi-bin/carddisp.pl?gene=PNKD
PTS	6-Pyruvoyltetrahydropterin Synthase	Protein Coding	Q03393	52	GC11P112226	9.67295	https://www.genecards.org/cgi-bin/carddisp.pl?gene=PTS
MMP3	Matrix Metallopeptidase 3	Protein Coding	P08254	56	GC11M102835	9.66696	https://www.genecards.org/cgi-bin/carddisp.pl?gene=MMP3
GPT	Glutamic--Pyruvic Transaminase	Protein Coding	P24298	48	GC08P144502	9.6457	https://www.genecards.org/cgi-bin/carddisp.pl?gene=GPT
MICB	MHC Class I Polypeptide-Related Sequence B	Protein Coding	Q29980	47	GC06P104093	9.64403	https://www.genecards.org/cgi-bin/carddisp.pl?gene=MICB
CYP2C8	Cytochrome P450 Family 2 Subfamily C Member 8	Protein Coding	P10632	53	GC10M095038	9.64393	https://www.genecards.org/cgi-bin/carddisp.pl?gene=CYP2C8
BACE1	Beta-Secretase 1	Protein Coding	P56817	54	GC11M117285	9.63304	https://www.genecards.org/cgi-bin/carddisp.pl?gene=BACE1
BCHE	Butyrylcholinesterase	Protein Coding	P06276	57	GC03M165772	9.61562	https://www.genecards.org/cgi-bin/carddisp.pl?gene=BCHE
FMR1	Fragile X Messenger Ribonucleoprotein 1	Protein Coding	Q06787	51	GC0XP147968	9.60552	https://www.genecards.org/cgi-bin/carddisp.pl?gene=FMR1
ACO1	Aconitase 1	Protein Coding	P21399	50	GC09P032374	9.59661	https://www.genecards.org/cgi-bin/carddisp.pl?gene=ACO1
ALOX12	Arachidonate 12-Lipoxygenase, 12S Type	Protein Coding	P18054	52	GC17P007009	9.59571	https://www.genecards.org/cgi-bin/carddisp.pl?gene=ALOX12
GLUD1	Glutamate Dehydrogenase 1	Protein Coding	P00367	57	GC10M087050	9.59429	https://www.genecards.org/cgi-bin/carddisp.pl?gene=GLUD1
CYP19A1	Cytochrome P450 Family 19 Subfamily A Member 1	Protein Coding	P11511	56	GC15M051208	9.5828	https://www.genecards.org/cgi-bin/carddisp.pl?gene=CYP19A1
RAD51	RAD51 Recombinase	Protein Coding	Q06609	57	GC15P040694	9.58217	https://www.genecards.org/cgi-bin/carddisp.pl?gene=RAD51
ALAD	Aminolevulinate Dehydratase	Protein Coding	P13716	53	GC09M113386	9.56843	https://www.genecards.org/cgi-bin/carddisp.pl?gene=ALAD
NOL3	Nucleolar Protein 3	Protein Coding	O60936	48	GC16P067302	9.54698	https://www.genecards.org/cgi-bin/carddisp.pl?gene=NOL3
PRKCG	Protein Kinase C Gamma	Protein Coding	P05129	58	GC19P053879	9.54554	https://www.genecards.org/cgi-bin/carddisp.pl?gene=PRKCG
DNM1L	Dynamin 1 Like	Protein Coding	O00429	55	GC12P032679	9.54119	https://www.genecards.org/cgi-bin/carddisp.pl?gene=DNM1L
AKR1C1	Aldo-Keto Reductase Family 1 Member C1	Protein Coding	Q04828	50	GC10P004963	9.54044	https://www.genecards.org/cgi-bin/carddisp.pl?gene=AKR1C1
ATP1A3	ATPase Na+/K+ Transporting Subunit Alpha 3	Protein Coding	P13637	55	GC19M041966	9.54042	https://www.genecards.org/cgi-bin/carddisp.pl?gene=ATP1A3
MDH2	Malate Dehydrogenase 2	Protein Coding	P40926	54	GC07P076048	9.51876	https://www.genecards.org/cgi-bin/carddisp.pl?gene=MDH2
EIF2AK4	Eukaryotic Translation Initiation Factor 2 Alpha Kinase 4	Protein Coding	Q9P2K8	52	GC15P039934	9.51196	https://www.genecards.org/cgi-bin/carddisp.pl?gene=EIF2AK4
DHCR24	24-Dehydrocholesterol Reductase	Protein Coding	Q15392	52	GC01M054849	9.51173	https://www.genecards.org/cgi-bin/carddisp.pl?gene=DHCR24
RPS6KA4	Ribosomal Protein S6 Kinase A4	Protein Coding	O75676	53	GC11P064591	9.50049	https://www.genecards.org/cgi-bin/carddisp.pl?gene=RPS6KA4
S100A8	S100 Calcium Binding Protein A8	Protein Coding	P05109	49	GC01M156024	9.49938	https://www.genecards.org/cgi-bin/carddisp.pl?gene=S100A8
UGT1A6	UDP Glucuronosyltransferase Family 1 Member A6	Protein Coding	P19224	49	GC02P233691	9.46593	https://www.genecards.org/cgi-bin/carddisp.pl?gene=UGT1A6
HTT	Huntingtin	Protein Coding	P42858	50	GC04P003041	9.45429	https://www.genecards.org/cgi-bin/carddisp.pl?gene=HTT
NDUFA2	NADH:Ubiquinone Oxidoreductase Subunit A2	Protein Coding	O43678	48	GC05M140725	9.43833	https://www.genecards.org/cgi-bin/carddisp.pl?gene=NDUFA2
APOH	Apolipoprotein H	Protein Coding	P02749	50	GC17M066212	9.42172	https://www.genecards.org/cgi-bin/carddisp.pl?gene=APOH
GRIN2B	Glutamate Ionotropic Receptor NMDA Type Subunit 2B	Protein Coding	Q13224	59	GC12M013437	9.4185	https://www.genecards.org/cgi-bin/carddisp.pl?gene=GRIN2B
MSRB3	Methionine Sulfoxide Reductase B3	Protein Coding	Q8IXL7	49	GC12P065279	9.4179	https://www.genecards.org/cgi-bin/carddisp.pl?gene=MSRB3
GFER	Growth Factor, Augmenter Of Liver Regeneration	Protein Coding	P55789	52	GC16P001984	9.40281	https://www.genecards.org/cgi-bin/carddisp.pl?gene=GFER
TRPA1	Transient Receptor Potential Cation Channel Subfamily A Member 1	Protein Coding	O75762	54	GC08M072019	9.40274	https://www.genecards.org/cgi-bin/carddisp.pl?gene=TRPA1
KRAS	KRAS Proto-Oncogene, GTPase	Protein Coding	P01116	60	GC12M025583	9.4011	https://www.genecards.org/cgi-bin/carddisp.pl?gene=KRAS
IL17A	Interleukin 17A	Protein Coding	Q16552	49	GC06P052186	9.40086	https://www.genecards.org/cgi-bin/carddisp.pl?gene=IL17A
HAO1	Hydroxyacid Oxidase 1	Protein Coding	Q9UJM8	48	GC20M009050	9.39845	https://www.genecards.org/cgi-bin/carddisp.pl?gene=HAO1
MT-ND2	Mitochondrially Encoded NADH:Ubiquinone Oxidoreductase Core Subunit 2	Protein Coding	P03891	40	GCMTP004472	9.38019	https://www.genecards.org/cgi-bin/carddisp.pl?gene=MT-ND2
PPIA	Peptidylprolyl Isomerase A	Protein Coding	P62937	52	GC07P044811	9.3724	https://www.genecards.org/cgi-bin/carddisp.pl?gene=PPIA
ZFAND1	Zinc Finger AN1-Type Containing 1	Protein Coding	Q8TCF1	39	GC08M081701	9.36384	https://www.genecards.org/cgi-bin/carddisp.pl?gene=ZFAND1
BACH1	BTB Domain And CNC Homolog 1	Protein Coding	O14867	48	GC21P029194	9.35605	https://www.genecards.org/cgi-bin/carddisp.pl?gene=BACH1
DECR1	2,4-Dienoyl-CoA Reductase 1	Protein Coding	Q16698	47	GC08P090001	9.33792	https://www.genecards.org/cgi-bin/carddisp.pl?gene=DECR1
GLUL	Glutamate-Ammonia Ligase	Protein Coding	P15104	55	GC01M182378	9.33444	https://www.genecards.org/cgi-bin/carddisp.pl?gene=GLUL
TRAF6	TNF Receptor Associated Factor 6	Protein Coding	Q9Y4K3	53	GC11M036467	9.33384	https://www.genecards.org/cgi-bin/carddisp.pl?gene=TRAF6
RAF1	Raf-1 Proto-Oncogene, Serine/Threonine Kinase	Protein Coding	P04049	61	GC03M012583	9.32179	https://www.genecards.org/cgi-bin/carddisp.pl?gene=RAF1
CYP4F2	Cytochrome P450 Family 4 Subfamily F Member 2	Protein Coding	P78329	50	GC19M015878	9.30281	https://www.genecards.org/cgi-bin/carddisp.pl?gene=CYP4F2
TIMP1	TIMP Metallopeptidase Inhibitor 1	Protein Coding	P01033	52	GC0XP047922	9.29778	https://www.genecards.org/cgi-bin/carddisp.pl?gene=TIMP1
GSTM2	Glutathione S-Transferase Mu 2	Protein Coding	P28161	48	GC01P109668	9.29589	https://www.genecards.org/cgi-bin/carddisp.pl?gene=GSTM2
GSTA4	Glutathione S-Transferase Alpha 4	Protein Coding	O15217	46	GC06M052977	9.28215	https://www.genecards.org/cgi-bin/carddisp.pl?gene=GSTA4
CREB3	CAMP Responsive Element Binding Protein 3	Protein Coding	O43889	44	GC09P052013	9.27799	https://www.genecards.org/cgi-bin/carddisp.pl?gene=CREB3
ZFP36	ZFP36 Ring Finger Protein	Protein Coding	P26651	45	GC19P039406	9.27751	https://www.genecards.org/cgi-bin/carddisp.pl?gene=ZFP36
FANCD2	FA Complementation Group D2	Protein Coding	Q9BXW9	53	GC03P010026	9.27257	https://www.genecards.org/cgi-bin/carddisp.pl?gene=FANCD2
CTSD	Cathepsin D	Protein Coding	P07339	60	GC11M001752	9.26679	https://www.genecards.org/cgi-bin/carddisp.pl?gene=CTSD
ALDH3A1	Aldehyde Dehydrogenase 3 Family Member A1	Protein Coding	P30838	53	GC17M019737	9.26597	https://www.genecards.org/cgi-bin/carddisp.pl?gene=ALDH3A1
NPM1	Nucleophosmin 1	Protein Coding	P06748	57	GC05P171387	9.26547	https://www.genecards.org/cgi-bin/carddisp.pl?gene=NPM1
CASP1	Caspase 1	Protein Coding	P29466	56	GC11M105025	9.26546	https://www.genecards.org/cgi-bin/carddisp.pl?gene=CASP1
RETN	Resistin	Protein Coding	Q9HD89	49	GC19P007669	9.26377	https://www.genecards.org/cgi-bin/carddisp.pl?gene=RETN
GAD2	Glutamate Decarboxylase 2	Protein Coding	Q05329	50	GC10P026216	9.26358	https://www.genecards.org/cgi-bin/carddisp.pl?gene=GAD2
GGA2	Golgi Associated, Gamma Adaptin Ear Containing, ARF Binding Protein 2	Protein Coding	Q9UJY4	44	GC16M024311	9.25954	https://www.genecards.org/cgi-bin/carddisp.pl?gene=GGA2
ELANE	Elastase, Neutrophil Expressed	Protein Coding	P08246	58	GC19P005575	9.25762	https://www.genecards.org/cgi-bin/carddisp.pl?gene=ELANE
MAP3K1	Mitogen-Activated Protein Kinase Kinase Kinase 1	Protein Coding	Q13233	56	GC05P056815	9.25382	https://www.genecards.org/cgi-bin/carddisp.pl?gene=MAP3K1
APAF1	Apoptotic Peptidase Activating Factor 1	Protein Coding	O14727	54	GC12P098645	9.23949	https://www.genecards.org/cgi-bin/carddisp.pl?gene=APAF1
ACTA1	Actin Alpha 1, Skeletal Muscle	Protein Coding	P68133	54	GC01M229883	9.23673	https://www.genecards.org/cgi-bin/carddisp.pl?gene=ACTA1
AOX1	Aldehyde Oxidase 1	Protein Coding	Q06278	51	GC02P200585	9.23508	https://www.genecards.org/cgi-bin/carddisp.pl?gene=AOX1
KCNE2	Potassium Voltage-Gated Channel Subfamily E Regulatory Subunit 2	Protein Coding	Q9Y6J6	49	GC21P034364	9.22717	https://www.genecards.org/cgi-bin/carddisp.pl?gene=KCNE2
SYK	Spleen Associated Tyrosine Kinase	Protein Coding	P43405	57	GC09P094897	9.221	https://www.genecards.org/cgi-bin/carddisp.pl?gene=SYK
PIK3R1	Phosphoinositide-3-Kinase Regulatory Subunit 1	Protein Coding	P27986	58	GC05P068215	9.22086	https://www.genecards.org/cgi-bin/carddisp.pl?gene=PIK3R1
RPS6KB1	Ribosomal Protein S6 Kinase B1	Protein Coding	P23443	56	GC17P059893	9.2208	https://www.genecards.org/cgi-bin/carddisp.pl?gene=RPS6KB1
NOTCH3	Notch Receptor 3	Protein Coding	Q9UM47	58	GC19M015159	9.21967	https://www.genecards.org/cgi-bin/carddisp.pl?gene=NOTCH3
NDRG1	N-Myc Downstream Regulated 1	Protein Coding	Q92597	52	GC08M133237	9.21783	https://www.genecards.org/cgi-bin/carddisp.pl?gene=NDRG1
PECAM1	Platelet And Endothelial Cell Adhesion Molecule 1	Protein Coding	P16284	48	GC17M064319	9.20866	https://www.genecards.org/cgi-bin/carddisp.pl?gene=PECAM1
MIF	Macrophage Migration Inhibitory Factor	Protein Coding	P14174	54	GC22P023894	9.2083	https://www.genecards.org/cgi-bin/carddisp.pl?gene=MIF
KLF2	KLF Transcription Factor 2	Protein Coding	Q9Y5W3	46	GC19P082804	9.19935	https://www.genecards.org/cgi-bin/carddisp.pl?gene=KLF2
IL4	Interleukin 4	Protein Coding	P05112	53	GC05P132673	9.17855	https://www.genecards.org/cgi-bin/carddisp.pl?gene=IL4
RAC2	Rac Family Small GTPase 2	Protein Coding	P15153	58	GC22M068176	9.17776	https://www.genecards.org/cgi-bin/carddisp.pl?gene=RAC2
TNFRSF1B	TNF Receptor Superfamily Member 1B	Protein Coding	P20333	56	GC01P012401	9.17493	https://www.genecards.org/cgi-bin/carddisp.pl?gene=TNFRSF1B
ATP5F1E	ATP Synthase F1 Subunit Epsilon	Protein Coding	P56381	49	GC20M059026	9.17061	https://www.genecards.org/cgi-bin/carddisp.pl?gene=ATP5F1E
TMEM161A	Transmembrane Protein 161A	Protein Coding	Q9NX61	42	GC19M019120	9.16666	https://www.genecards.org/cgi-bin/carddisp.pl?gene=TMEM161A
GPX2	Glutathione Peroxidase 2	Protein Coding	P18283	47	GC14M064939	9.14582	https://www.genecards.org/cgi-bin/carddisp.pl?gene=GPX2
DMD	Dystrophin	Protein Coding	P11532	52	GC0XM031097	9.14032	https://www.genecards.org/cgi-bin/carddisp.pl?gene=DMD
GRIA1	Glutamate Ionotropic Receptor AMPA Type Subunit 1	Protein Coding	P42261	56	GC05P153467	9.13873	https://www.genecards.org/cgi-bin/carddisp.pl?gene=GRIA1
NOTCH1	Notch Receptor 1	Protein Coding	P46531	58	GC09M138170	9.13804	https://www.genecards.org/cgi-bin/carddisp.pl?gene=NOTCH1
EIF4EBP1	Eukaryotic Translation Initiation Factor 4E Binding Protein 1	Protein Coding	Q13541	53	GC08P038813	9.13476	https://www.genecards.org/cgi-bin/carddisp.pl?gene=EIF4EBP1
SDHAF1	Succinate Dehydrogenase Complex Assembly Factor 1	Protein Coding	A6NFY7	41	GC19P035995	9.12978	https://www.genecards.org/cgi-bin/carddisp.pl?gene=SDHAF1
TRPV1	Transient Receptor Potential Cation Channel Subfamily V Member 1	Protein Coding	Q8NER1	54	GC17M003565	9.12921	https://www.genecards.org/cgi-bin/carddisp.pl?gene=TRPV1
SERPINA1	Serpin Family A Member 1	Protein Coding	P01009	56	GC14M094376	9.11028	https://www.genecards.org/cgi-bin/carddisp.pl?gene=SERPINA1
SPR	Sepiapterin Reductase	Protein Coding	P35270	56	GC02P072850	9.10212	https://www.genecards.org/cgi-bin/carddisp.pl?gene=SPR
PIEZO1	Piezo Type Mechanosensitive Ion Channel Component 1	Protein Coding	Q92508	47	GC16M088715	9.10192	https://www.genecards.org/cgi-bin/carddisp.pl?gene=PIEZO1
GUCY1B1	Guanylate Cyclase 1 Soluble Subunit Beta 1	Protein Coding	Q02153	46	GC04P155759	9.08557	https://www.genecards.org/cgi-bin/carddisp.pl?gene=GUCY1B1
DUSP19	Dual Specificity Phosphatase 19	Protein Coding	Q8WTR2	45	GC02P183078	9.08366	https://www.genecards.org/cgi-bin/carddisp.pl?gene=DUSP19
CDK4	Cyclin Dependent Kinase 4	Protein Coding	P11802	61	GC12M058711	9.05322	https://www.genecards.org/cgi-bin/carddisp.pl?gene=CDK4
CASP7	Caspase 7	Protein Coding	P55210	56	GC10P113679	9.05013	https://www.genecards.org/cgi-bin/carddisp.pl?gene=CASP7
IGF2BP1	Insulin Like Growth Factor 2 MRNA Binding Protein 1	Protein Coding	Q9NZI8	47	GC17P078588	9.04949	https://www.genecards.org/cgi-bin/carddisp.pl?gene=IGF2BP1
ACTB	Actin Beta	Protein Coding	P60709	56	GC07M005527	9.04868	https://www.genecards.org/cgi-bin/carddisp.pl?gene=ACTB
PDIA2	Protein Disulfide Isomerase Family A Member 2	Protein Coding	Q13087	48	GC16P021344	9.04636	https://www.genecards.org/cgi-bin/carddisp.pl?gene=PDIA2
DDX3X	DEAD-Box Helicase 3 X-Linked	Protein Coding	O00571	55	GC0XP041333	9.04503	https://www.genecards.org/cgi-bin/carddisp.pl?gene=DDX3X
CAPN2	Calpain 2	Protein Coding	P17655	54	GC01P223701	9.0442	https://www.genecards.org/cgi-bin/carddisp.pl?gene=CAPN2
PDLIM4	PDZ And LIM Domain 4	Protein Coding	P50479	46	GC05P132257	9.04343	https://www.genecards.org/cgi-bin/carddisp.pl?gene=PDLIM4
GPX8	Glutathione Peroxidase 8 (Putative)	Protein Coding	Q8TED1	45	GC05P055160	9.04074	https://www.genecards.org/cgi-bin/carddisp.pl?gene=GPX8
CYP3A5	Cytochrome P450 Family 3 Subfamily A Member 5	Protein Coding	P20815	51	GC07M099648	9.03968	https://www.genecards.org/cgi-bin/carddisp.pl?gene=CYP3A5
TOR1A	Torsin Family 1 Member A	Protein Coding	O14656	53	GC09M129812	9.02811	https://www.genecards.org/cgi-bin/carddisp.pl?gene=TOR1A
RPA1	Replication Protein A1	Protein Coding	P27694	54	GC17P001829	9.02718	https://www.genecards.org/cgi-bin/carddisp.pl?gene=RPA1
NDUFC2	NADH:Ubiquinone Oxidoreductase Subunit C2	Protein Coding	O95298	46	GC11M078068	9.00982	https://www.genecards.org/cgi-bin/carddisp.pl?gene=NDUFC2
ERCC6	ERCC Excision Repair 6, Chromatin Remodeling Factor	Protein Coding	Q03468	53	GC10M049454	9.00896	https://www.genecards.org/cgi-bin/carddisp.pl?gene=ERCC6
UBC	Ubiquitin C	Protein Coding	P0CG48	50	GC12M124911	8.97401	https://www.genecards.org/cgi-bin/carddisp.pl?gene=UBC
RB1	RB Transcriptional Corepressor 1	Protein Coding	P06400	55	GC13P048303	8.95869	https://www.genecards.org/cgi-bin/carddisp.pl?gene=RB1
H2AX	H2A.X Variant Histone	Protein Coding	P16104	50	GC11M119408	8.95564	https://www.genecards.org/cgi-bin/carddisp.pl?gene=H2AX
LTF	Lactotransferrin	Protein Coding	P02788	52	GC03M046435	8.94851	https://www.genecards.org/cgi-bin/carddisp.pl?gene=LTF
ACHE	Acetylcholinesterase (Cartwright Blood Group)	Protein Coding	P22303	53	GC07M100889	8.9378	https://www.genecards.org/cgi-bin/carddisp.pl?gene=ACHE
CASP4	Caspase 4	Protein Coding	P49662	53	GC11M104942	8.92698	https://www.genecards.org/cgi-bin/carddisp.pl?gene=CASP4
COX6B1	Cytochrome C Oxidase Subunit 6B1	Protein Coding	P14854	50	GC19P083154	8.92528	https://www.genecards.org/cgi-bin/carddisp.pl?gene=COX6B1
CYP24A1	Cytochrome P450 Family 24 Subfamily A Member 1	Protein Coding	Q07973	53	GC20M054153	8.92166	https://www.genecards.org/cgi-bin/carddisp.pl?gene=CYP24A1
NGF	Nerve Growth Factor	Protein Coding	P01138	58	GC01M115285	8.90703	https://www.genecards.org/cgi-bin/carddisp.pl?gene=NGF
PLA2G4A	Phospholipase A2 Group IVA	Protein Coding	P47712	54	GC01P186798	8.90126	https://www.genecards.org/cgi-bin/carddisp.pl?gene=PLA2G4A
IGF1R	Insulin Like Growth Factor 1 Receptor	Protein Coding	P08069	61	GC15P098648	8.89028	https://www.genecards.org/cgi-bin/carddisp.pl?gene=IGF1R
SCARB1	Scavenger Receptor Class B Member 1	Protein Coding	Q8WTV0	54	GC12M124776	8.88938	https://www.genecards.org/cgi-bin/carddisp.pl?gene=SCARB1
LOX	Lysyl Oxidase	Protein Coding	P28300	54	GC05M122063	8.8889	https://www.genecards.org/cgi-bin/carddisp.pl?gene=LOX
CRYAA	Crystallin Alpha A	Protein Coding	P02489	52	GC21P043169	8.87639	https://www.genecards.org/cgi-bin/carddisp.pl?gene=CRYAA
COL4A1	Collagen Type IV Alpha 1 Chain	Protein Coding	P02462	54	GC13M110148	8.87434	https://www.genecards.org/cgi-bin/carddisp.pl?gene=COL4A1
AS3MT	Arsenite Methyltransferase	Protein Coding	Q9HBK9	46	GC10P102869	8.86785	https://www.genecards.org/cgi-bin/carddisp.pl?gene=AS3MT
MAPKAP1	MAPK Associated Protein 1	Protein Coding	Q9BPZ7	50	GC09M125437	8.86619	https://www.genecards.org/cgi-bin/carddisp.pl?gene=MAPKAP1
NDUFA9	NADH:Ubiquinone Oxidoreductase Subunit A9	Protein Coding	Q16795	50	GC12P004649	8.85847	https://www.genecards.org/cgi-bin/carddisp.pl?gene=NDUFA9
MT-ND5	Mitochondrially Encoded NADH:Ubiquinone Oxidoreductase Core Subunit 5	Protein Coding	P03915	39	GCMTP012339	8.85797	https://www.genecards.org/cgi-bin/carddisp.pl?gene=MT-ND5
PLG	Plasminogen	Protein Coding	P00747	56	GC06P160702	8.83979	https://www.genecards.org/cgi-bin/carddisp.pl?gene=PLG
NDUFA8	NADH:Ubiquinone Oxidoreductase Subunit A8	Protein Coding	P51970	49	GC09M122132	8.83874	https://www.genecards.org/cgi-bin/carddisp.pl?gene=NDUFA8
AHR	Aryl Hydrocarbon Receptor	Protein Coding	P35869	53	GC07P016916	8.82964	https://www.genecards.org/cgi-bin/carddisp.pl?gene=AHR
MECP2	Methyl-CpG Binding Protein 2	Protein Coding	P51608	53	GC0XM154021	8.82796	https://www.genecards.org/cgi-bin/carddisp.pl?gene=MECP2
GDF15	Growth Differentiation Factor 15	Protein Coding	Q99988	49	GC19P082847	8.80784	https://www.genecards.org/cgi-bin/carddisp.pl?gene=GDF15
PXN	Paxillin	Protein Coding	P49023	52	GC12M120210	8.80778	https://www.genecards.org/cgi-bin/carddisp.pl?gene=PXN
CHCHD4	Coiled-Coil-Helix-Coiled-Coil-Helix Domain Containing 4	Protein Coding	Q8N4Q1	42	GC03M023367	8.799	https://www.genecards.org/cgi-bin/carddisp.pl?gene=CHCHD4
ALOX15	Arachidonate 15-Lipoxygenase	Protein Coding	P16050	52	GC17M004630	8.79893	https://www.genecards.org/cgi-bin/carddisp.pl?gene=ALOX15
C9orf72	C9orf72-SMCR8 Complex Subunit	Protein Coding	Q96LT7	47	GC09M028870	8.78837	https://www.genecards.org/cgi-bin/carddisp.pl?gene=C9orf72
DNMT1	DNA Methyltransferase 1	Protein Coding	P26358	59	GC19M010133	8.78129	https://www.genecards.org/cgi-bin/carddisp.pl?gene=DNMT1
OMA1	OMA1 Zinc Metallopeptidase	Protein Coding	Q96E52	42	GC01M058415	8.77078	https://www.genecards.org/cgi-bin/carddisp.pl?gene=OMA1
EPHX2	Epoxide Hydrolase 2	Protein Coding	P34913	54	GC08P027490	8.76721	https://www.genecards.org/cgi-bin/carddisp.pl?gene=EPHX2
ABCA1	ATP Binding Cassette Subfamily A Member 1	Protein Coding	O95477	55	GC09M104781	8.76663	https://www.genecards.org/cgi-bin/carddisp.pl?gene=ABCA1
CYP17A1	Cytochrome P450 Family 17 Subfamily A Member 1	Protein Coding	P05093	56	GC10M102830	8.76134	https://www.genecards.org/cgi-bin/carddisp.pl?gene=CYP17A1
ADH1C	Alcohol Dehydrogenase 1C (Class I), Gamma Polypeptide	Protein Coding	P00326	47	GC04M099336	8.75355	https://www.genecards.org/cgi-bin/carddisp.pl?gene=ADH1C
ACAD11	Acyl-CoA Dehydrogenase Family Member 11	Protein Coding	Q709F0	43	GC03M132559	8.75233	https://www.genecards.org/cgi-bin/carddisp.pl?gene=ACAD11
CYP11A1	Cytochrome P450 Family 11 Subfamily A Member 1	Protein Coding	P05108	54	GC15M074337	8.74733	https://www.genecards.org/cgi-bin/carddisp.pl?gene=CYP11A1
NAMPT	Nicotinamide Phosphoribosyltransferase	Protein Coding	P43490	54	GC07M106248	8.74719	https://www.genecards.org/cgi-bin/carddisp.pl?gene=NAMPT
EPHA3	EPH Receptor A3	Protein Coding	P29320	53	GC03P089077	8.74375	https://www.genecards.org/cgi-bin/carddisp.pl?gene=EPHA3
HDAC2	Histone Deacetylase 2	Protein Coding	Q92769	59	GC06M113933	8.7405	https://www.genecards.org/cgi-bin/carddisp.pl?gene=HDAC2
CCL3	C-C Motif Chemokine Ligand 3	Protein Coding	P10147	46	GC17M036088	8.73669	https://www.genecards.org/cgi-bin/carddisp.pl?gene=CCL3
GSTA2	Glutathione S-Transferase Alpha 2	Protein Coding	P09210	46	GC06M052750	8.73305	https://www.genecards.org/cgi-bin/carddisp.pl?gene=GSTA2
SLC17A5	Solute Carrier Family 17 Member 5	Protein Coding	Q9NRA2	51	GC06M073593	8.73177	https://www.genecards.org/cgi-bin/carddisp.pl?gene=SLC17A5
MAP3K7	Mitogen-Activated Protein Kinase Kinase Kinase 7	Protein Coding	O43318	58	GC06M090513	8.71677	https://www.genecards.org/cgi-bin/carddisp.pl?gene=MAP3K7
PLAU	Plasminogen Activator, Urokinase	Protein Coding	P00749	58	GC10P073909	8.71397	https://www.genecards.org/cgi-bin/carddisp.pl?gene=PLAU
F3	Coagulation Factor III, Tissue Factor	Protein Coding	P13726	52	GC01M094703	8.71255	https://www.genecards.org/cgi-bin/carddisp.pl?gene=F3
FTO	FTO Alpha-Ketoglutarate Dependent Dioxygenase	Protein Coding	Q9C0B1	54	GC16P053949	8.6881	https://www.genecards.org/cgi-bin/carddisp.pl?gene=FTO
TG	Thyroglobulin	Protein Coding	P01266	51	GC08P132866	8.68691	https://www.genecards.org/cgi-bin/carddisp.pl?gene=TG
MLYCD	Malonyl-CoA Decarboxylase	Protein Coding	O95822	49	GC16P083899	8.66812	https://www.genecards.org/cgi-bin/carddisp.pl?gene=MLYCD
PLCG1	Phospholipase C Gamma 1	Protein Coding	P19174	54	GC20P041136	8.6632	https://www.genecards.org/cgi-bin/carddisp.pl?gene=PLCG1
FGF2	Fibroblast Growth Factor 2	Protein Coding	P09038	52	GC04P122826	8.66014	https://www.genecards.org/cgi-bin/carddisp.pl?gene=FGF2
FTL	Ferritin Light Chain	Protein Coding	P02792	52	GC19P048965	8.65816	https://www.genecards.org/cgi-bin/carddisp.pl?gene=FTL
GSTO1	Glutathione S-Transferase Omega 1	Protein Coding	P78417	52	GC10P104235	8.65195	https://www.genecards.org/cgi-bin/carddisp.pl?gene=GSTO1
HDAC1	Histone Deacetylase 1	Protein Coding	Q13547	57	GC01P032292	8.64727	https://www.genecards.org/cgi-bin/carddisp.pl?gene=HDAC1
SCN4A	Sodium Voltage-Gated Channel Alpha Subunit 4	Protein Coding	P35499	53	GC17M063938	8.64426	https://www.genecards.org/cgi-bin/carddisp.pl?gene=SCN4A
RARA	Retinoic Acid Receptor Alpha	Protein Coding	P10276	57	GC17P040309	8.6378	https://www.genecards.org/cgi-bin/carddisp.pl?gene=RARA
MAP2K2	Mitogen-Activated Protein Kinase Kinase 2	Protein Coding	P36507	61	GC19M004090	8.62975	https://www.genecards.org/cgi-bin/carddisp.pl?gene=MAP2K2
SERPINF1	Serpin Family F Member 1	Protein Coding	P36955	52	GC17P002420	8.62112	https://www.genecards.org/cgi-bin/carddisp.pl?gene=SERPINF1
VDAC1	Voltage Dependent Anion Channel 1	Protein Coding	P21796	52	GC05M133975	8.61675	https://www.genecards.org/cgi-bin/carddisp.pl?gene=VDAC1
S100A9	S100 Calcium Binding Protein A9	Protein Coding	P06702	50	GC01P153357	8.61435	https://www.genecards.org/cgi-bin/carddisp.pl?gene=S100A9
FLT1	Fms Related Receptor Tyrosine Kinase 1	Protein Coding	P17948	58	GC13M028300	8.60981	https://www.genecards.org/cgi-bin/carddisp.pl?gene=FLT1
DUOX2	Dual Oxidase 2	Protein Coding	Q9NRD8	50	GC15M045092	8.60823	https://www.genecards.org/cgi-bin/carddisp.pl?gene=DUOX2
NOA1	Nitric Oxide Associated 1	Protein Coding	Q8NC60	42	GC04M056963	8.60066	https://www.genecards.org/cgi-bin/carddisp.pl?gene=NOA1
FAAH	Fatty Acid Amide Hydrolase	Protein Coding	O00519	53	GC01P046394	8.59627	https://www.genecards.org/cgi-bin/carddisp.pl?gene=FAAH
TFRC	Transferrin Receptor	Protein Coding	P02786	57	GC03M196144	8.59565	https://www.genecards.org/cgi-bin/carddisp.pl?gene=TFRC
PML	PML Nuclear Body Scaffold	Protein Coding	P29590	53	GC15P073994	8.5857	https://www.genecards.org/cgi-bin/carddisp.pl?gene=PML
TPM1	Tropomyosin 1	Protein Coding	P09493	56	GC15P137123	8.57652	https://www.genecards.org/cgi-bin/carddisp.pl?gene=TPM1
EIF4G1	Eukaryotic Translation Initiation Factor 4 Gamma 1	Protein Coding	Q04637	54	GC03P184314	8.57543	https://www.genecards.org/cgi-bin/carddisp.pl?gene=EIF4G1
ALKBH1	AlkB Homolog 1, Histone H2A Dioxygenase	Protein Coding	Q13686	42	GC14M077672	8.55683	https://www.genecards.org/cgi-bin/carddisp.pl?gene=ALKBH1
PRKDC	Protein Kinase, DNA-Activated, Catalytic Subunit	Protein Coding	P78527	57	GC08M047773	8.55501	https://www.genecards.org/cgi-bin/carddisp.pl?gene=PRKDC
RXRA	Retinoid X Receptor Alpha	Protein Coding	P19793	56	GC09P134317	8.54484	https://www.genecards.org/cgi-bin/carddisp.pl?gene=RXRA
OPA1	OPA1 Mitochondrial Dynamin Like GTPase	Protein Coding	O60313	51	GC03P193594	8.54427	https://www.genecards.org/cgi-bin/carddisp.pl?gene=OPA1
PPIF	Peptidylprolyl Isomerase F	Protein Coding	P30405	50	GC10P098317	8.5406	https://www.genecards.org/cgi-bin/carddisp.pl?gene=PPIF
IKBKG	Inhibitor Of Nuclear Factor Kappa B Kinase Regulatory Subunit Gamma	Protein Coding	Q9Y6K9	54	GC0XP154541	8.53826	https://www.genecards.org/cgi-bin/carddisp.pl?gene=IKBKG
NDUFA10	NADH:Ubiquinone Oxidoreductase Subunit A10	Protein Coding	O95299	50	GC02M239893	8.52879	https://www.genecards.org/cgi-bin/carddisp.pl?gene=NDUFA10
DBH	Dopamine Beta-Hydroxylase	Protein Coding	P09172	58	GC09P133636	8.51249	https://www.genecards.org/cgi-bin/carddisp.pl?gene=DBH
DNAH8	Dynein Axonemal Heavy Chain 8	Protein Coding	Q96JB1	45	GC06P104260	8.51133	https://www.genecards.org/cgi-bin/carddisp.pl?gene=DNAH8
BAG3	BAG Cochaperone 3	Protein Coding	O95817	49	GC10P119651	8.5055	https://www.genecards.org/cgi-bin/carddisp.pl?gene=BAG3
IL1R1	Interleukin 1 Receptor Type 1	Protein Coding	P14778	53	GC02P102136	8.50436	https://www.genecards.org/cgi-bin/carddisp.pl?gene=IL1R1
IL13	Interleukin 13	Protein Coding	P35225	49	GC05P132656	8.50391	https://www.genecards.org/cgi-bin/carddisp.pl?gene=IL13
GLA	Galactosidase Alpha	Protein Coding	P06280	56	GC0XM101393	8.50212	https://www.genecards.org/cgi-bin/carddisp.pl?gene=GLA
SLC18A3	Solute Carrier Family 18 Member A3	Protein Coding	Q16572	50	GC10P049610	8.49108	https://www.genecards.org/cgi-bin/carddisp.pl?gene=SLC18A3
CPT1B	Carnitine Palmitoyltransferase 1B	Protein Coding	Q92523	50	GC22M068337	8.47136	https://www.genecards.org/cgi-bin/carddisp.pl?gene=CPT1B
BDKRB2	Bradykinin Receptor B2	Protein Coding	P30411	52	GC14P096205	8.45681	https://www.genecards.org/cgi-bin/carddisp.pl?gene=BDKRB2
PDIA3	Protein Disulfide Isomerase Family A Member 3	Protein Coding	P30101	50	GC15P043746	8.45489	https://www.genecards.org/cgi-bin/carddisp.pl?gene=PDIA3
VDR	Vitamin D Receptor	Protein Coding	P11473	57	GC12M047841	8.4481	https://www.genecards.org/cgi-bin/carddisp.pl?gene=VDR
LCN2	Lipocalin 2	Protein Coding	P80188	52	GC09P128149	8.44532	https://www.genecards.org/cgi-bin/carddisp.pl?gene=LCN2
NR4A2	Nuclear Receptor Subfamily 4 Group A Member 2	Protein Coding	P43354	53	GC02M156324	8.42859	https://www.genecards.org/cgi-bin/carddisp.pl?gene=NR4A2
BRAF	B-Raf Proto-Oncogene, Serine/Threonine Kinase	Protein Coding	P15056	61	GC07M140751	8.42068	https://www.genecards.org/cgi-bin/carddisp.pl?gene=BRAF
NR2C2	Nuclear Receptor Subfamily 2 Group C Member 2	Protein Coding	P49116	49	GC03P014947	8.4173	https://www.genecards.org/cgi-bin/carddisp.pl?gene=NR2C2
HMGCR	3-Hydroxy-3-Methylglutaryl-CoA Reductase	Protein Coding	P04035	53	GC05P075336	8.39872	https://www.genecards.org/cgi-bin/carddisp.pl?gene=HMGCR
MAPK8IP1	Mitogen-Activated Protein Kinase 8 Interacting Protein 1	Protein Coding	Q9UQF2	51	GC11P046828	8.3959	https://www.genecards.org/cgi-bin/carddisp.pl?gene=MAPK8IP1
F8	Coagulation Factor VIII	Protein Coding	P00451	54	GC0XM154835	8.37033	https://www.genecards.org/cgi-bin/carddisp.pl?gene=F8
ODC1	Ornithine Decarboxylase 1	Protein Coding	P11926	55	GC02M010432	8.35528	https://www.genecards.org/cgi-bin/carddisp.pl?gene=ODC1
ADRB1	Adrenoceptor Beta 1	Protein Coding	P08588	55	GC10P114044	8.34928	https://www.genecards.org/cgi-bin/carddisp.pl?gene=ADRB1
TRPV4	Transient Receptor Potential Cation Channel Subfamily V Member 4	Protein Coding	Q9HBA0	55	GC12M109783	8.34902	https://www.genecards.org/cgi-bin/carddisp.pl?gene=TRPV4
YARS2	Tyrosyl-TRNA Synthetase 2	Protein Coding	Q9Y2Z4	51	GC12M032842	8.3437	https://www.genecards.org/cgi-bin/carddisp.pl?gene=YARS2
KLK3	Kallikrein Related Peptidase 3	Protein Coding	P07288	53	GC19P050854	8.33197	https://www.genecards.org/cgi-bin/carddisp.pl?gene=KLK3
S100B	S100 Calcium Binding Protein B	Protein Coding	P04271	51	GC21M052331	8.33038	https://www.genecards.org/cgi-bin/carddisp.pl?gene=S100B
PLA2G2A	Phospholipase A2 Group IIA	Protein Coding	P14555	53	GC01M019975	8.32764	https://www.genecards.org/cgi-bin/carddisp.pl?gene=PLA2G2A
ITPR1	Inositol 1,4,5-Trisphosphate Receptor Type 1	Protein Coding	Q14643	55	GC03P004486	8.32193	https://www.genecards.org/cgi-bin/carddisp.pl?gene=ITPR1
MUC1	Mucin 1, Cell Surface Associated	Protein Coding	P15941	55	GC01M155185	8.31404	https://www.genecards.org/cgi-bin/carddisp.pl?gene=MUC1
MANF	Mesencephalic Astrocyte Derived Neurotrophic Factor	Protein Coding	P55145	46	GC03P051385	8.30651	https://www.genecards.org/cgi-bin/carddisp.pl?gene=MANF
MAPKAPK5	MAPK Activated Protein Kinase 5	Protein Coding	Q8IW41	52	GC12P111842	8.29953	https://www.genecards.org/cgi-bin/carddisp.pl?gene=MAPKAPK5
VIM	Vimentin	Protein Coding	P08670	58	GC10P017227	8.29576	https://www.genecards.org/cgi-bin/carddisp.pl?gene=VIM
FBXL4	F-Box And Leucine Rich Repeat Protein 4	Protein Coding	Q9UKA2	47	GC06M098868	8.28194	https://www.genecards.org/cgi-bin/carddisp.pl?gene=FBXL4
IDO1	Indoleamine 2,3-Dioxygenase 1	Protein Coding	P14902	53	GC08P039891	8.27436	https://www.genecards.org/cgi-bin/carddisp.pl?gene=IDO1
GRB2	Growth Factor Receptor Bound Protein 2	Protein Coding	P62993	53	GC17M075318	8.26733	https://www.genecards.org/cgi-bin/carddisp.pl?gene=GRB2
ITGB1	Integrin Subunit Beta 1	Protein Coding	P05556	57	GC10M034478	8.26618	https://www.genecards.org/cgi-bin/carddisp.pl?gene=ITGB1
EPX	Eosinophil Peroxidase	Protein Coding	P11678	50	GC17P058192	8.24568	https://www.genecards.org/cgi-bin/carddisp.pl?gene=EPX
RPTOR	Regulatory Associated Protein Of MTOR Complex 1	Protein Coding	Q8N122	49	GC17P080544	8.24493	https://www.genecards.org/cgi-bin/carddisp.pl?gene=RPTOR
OPRM1	Opioid Receptor Mu 1	Protein Coding	P35372	54	GC06P154175	8.23731	https://www.genecards.org/cgi-bin/carddisp.pl?gene=OPRM1
DLAT	Dihydrolipoamide S-Acetyltransferase	Protein Coding	P10515	53	GC11P112162	8.2325	https://www.genecards.org/cgi-bin/carddisp.pl?gene=DLAT
ELN	Elastin	Protein Coding	P15502	50	GC07P074027	8.22884	https://www.genecards.org/cgi-bin/carddisp.pl?gene=ELN
CD40	CD40 Molecule	Protein Coding	P25942	57	GC20P046118	8.22606	https://www.genecards.org/cgi-bin/carddisp.pl?gene=CD40
ADH7	Alcohol Dehydrogenase 7 (Class IV), Mu Or Sigma Polypeptide	Protein Coding	P40394	49	GC04M099412	8.2206	https://www.genecards.org/cgi-bin/carddisp.pl?gene=ADH7
TNFSF10	TNF Superfamily Member 10	Protein Coding	P50591	51	GC03M172505	8.21166	https://www.genecards.org/cgi-bin/carddisp.pl?gene=TNFSF10
PTPN3	Protein Tyrosine Phosphatase Non-Receptor Type 3	Protein Coding	P26045	50	GC09M109375	8.21135	https://www.genecards.org/cgi-bin/carddisp.pl?gene=PTPN3
NDUFB8	NADH:Ubiquinone Oxidoreductase Subunit B8	Protein Coding	O95169	49	GC10M100523	8.20262	https://www.genecards.org/cgi-bin/carddisp.pl?gene=NDUFB8
CYP2J2	Cytochrome P450 Family 2 Subfamily J Member 2	Protein Coding	P51589	49	GC01M059893	8.19901	https://www.genecards.org/cgi-bin/carddisp.pl?gene=CYP2J2
MFN2	Mitofusin 2	Protein Coding	O95140	55	GC01P011980	8.19676	https://www.genecards.org/cgi-bin/carddisp.pl?gene=MFN2
ATXN2L	Ataxin 2 Like	Protein Coding	Q8WWM7	46	GC16P046939	8.19542	https://www.genecards.org/cgi-bin/carddisp.pl?gene=ATXN2L
ACOX2	Acyl-CoA Oxidase 2	Protein Coding	Q99424	50	GC03M058506	8.19139	https://www.genecards.org/cgi-bin/carddisp.pl?gene=ACOX2
CHCHD10	Coiled-Coil-Helix-Coiled-Coil-Helix Domain Containing 10	Protein Coding	Q8WYQ3	46	GC22M023765	8.18816	https://www.genecards.org/cgi-bin/carddisp.pl?gene=CHCHD10
LBR	Lamin B Receptor	Protein Coding	Q14739	53	GC01M225401	8.18324	https://www.genecards.org/cgi-bin/carddisp.pl?gene=LBR
CD40LG	CD40 Ligand	Protein Coding	P29965	57	GC0XP136649	8.18067	https://www.genecards.org/cgi-bin/carddisp.pl?gene=CD40LG
HBA2	Hemoglobin Subunit Alpha 2	Protein Coding	P69905	48	GC16P021339	8.17188	https://www.genecards.org/cgi-bin/carddisp.pl?gene=HBA2
HSPA13	Heat Shock Protein Family A (Hsp70) Member 13	Protein Coding	P48723	46	GC21M015016	8.15832	https://www.genecards.org/cgi-bin/carddisp.pl?gene=HSPA13
NDUFV3	NADH:Ubiquinone Oxidoreductase Subunit V3	Protein Coding	P56181	46	GC21P042879	8.15576	https://www.genecards.org/cgi-bin/carddisp.pl?gene=NDUFV3
SIGMAR1	Sigma Non-Opioid Intracellular Receptor 1	Protein Coding	Q99720	53	GC09M034634	8.14574	https://www.genecards.org/cgi-bin/carddisp.pl?gene=SIGMAR1
AKR1C3	Aldo-Keto Reductase Family 1 Member C3	Protein Coding	P42330	53	GC10P005035	8.14534	https://www.genecards.org/cgi-bin/carddisp.pl?gene=AKR1C3
RCAN1	Regulator Of Calcineurin 1	Protein Coding	P53805	49	GC21M034513	8.1412	https://www.genecards.org/cgi-bin/carddisp.pl?gene=RCAN1
BCL2A1	BCL2 Related Protein A1	Protein Coding	Q16548	48	GC15M133557	8.13949	https://www.genecards.org/cgi-bin/carddisp.pl?gene=BCL2A1
AGRN	Agrin	Protein Coding	O00468	52	GC01P001020	8.13939	https://www.genecards.org/cgi-bin/carddisp.pl?gene=AGRN
IREB2	Iron Responsive Element Binding Protein 2	Protein Coding	P48200	51	GC15P078437	8.13788	https://www.genecards.org/cgi-bin/carddisp.pl?gene=IREB2
CYB5A	Cytochrome B5 Type A	Protein Coding	P00167	50	GC18M074250	8.13068	https://www.genecards.org/cgi-bin/carddisp.pl?gene=CYB5A
TP53INP1	Tumor Protein P53 Inducible Nuclear Protein 1	Protein Coding	Q96A56	42	GC08M094925	8.12757	https://www.genecards.org/cgi-bin/carddisp.pl?gene=TP53INP1
SCD	Stearoyl-CoA Desaturase	Protein Coding	O00767	56	GC10P100347	8.1251	https://www.genecards.org/cgi-bin/carddisp.pl?gene=SCD
ITGB2	Integrin Subunit Beta 2	Protein Coding	P05107	57	GC21M044885	8.11908	https://www.genecards.org/cgi-bin/carddisp.pl?gene=ITGB2
SCN2A	Sodium Voltage-Gated Channel Alpha Subunit 2	Protein Coding	Q99250	56	GC02P165194	8.11826	https://www.genecards.org/cgi-bin/carddisp.pl?gene=SCN2A
STK39	Serine/Threonine Kinase 39	Protein Coding	Q9UEW8	50	GC02M167954	8.09927	https://www.genecards.org/cgi-bin/carddisp.pl?gene=STK39
F5	Coagulation Factor V	Protein Coding	P12259	54	GC01M169511	8.09737	https://www.genecards.org/cgi-bin/carddisp.pl?gene=F5
LIAS	Lipoic Acid Synthetase	Protein Coding	O43766	49	GC04P039509	8.08718	https://www.genecards.org/cgi-bin/carddisp.pl?gene=LIAS
NTRK2	Neurotrophic Receptor Tyrosine Kinase 2	Protein Coding	Q16620	60	GC09P084668	8.08481	https://www.genecards.org/cgi-bin/carddisp.pl?gene=NTRK2
NOX5	NADPH Oxidase 5	Protein Coding	Q96PH1	44	GC15P132654	8.08164	https://www.genecards.org/cgi-bin/carddisp.pl?gene=NOX5
DAPK1	Death Associated Protein Kinase 1	Protein Coding	P53355	56	GC09P087497	8.07777	https://www.genecards.org/cgi-bin/carddisp.pl?gene=DAPK1
NR1H2	Nuclear Receptor Subfamily 1 Group H Member 2	Protein Coding	P55055	53	GC19P050329	8.07481	https://www.genecards.org/cgi-bin/carddisp.pl?gene=NR1H2
ENDOG	Endonuclease G	Protein Coding	Q14249	49	GC09P128818	8.07097	https://www.genecards.org/cgi-bin/carddisp.pl?gene=ENDOG
OXA1L	OXA1L Mitochondrial Inner Membrane Protein	Protein Coding	Q15070	45	GC14P022766	8.06833	https://www.genecards.org/cgi-bin/carddisp.pl?gene=OXA1L
EPAS1	Endothelial PAS Domain Protein 1	Protein Coding	Q99814	57	GC02P046293	8.06794	https://www.genecards.org/cgi-bin/carddisp.pl?gene=EPAS1
MCL1	MCL1 Apoptosis Regulator, BCL2 Family Member	Protein Coding	Q07820	54	GC01M155854	8.06517	https://www.genecards.org/cgi-bin/carddisp.pl?gene=MCL1
CYP4A11	Cytochrome P450 Family 4 Subfamily A Member 11	Protein Coding	Q02928	49	GC01M046929	8.03881	https://www.genecards.org/cgi-bin/carddisp.pl?gene=CYP4A11
SLC8A1	Solute Carrier Family 8 Member A1	Protein Coding	P32418	51	GC02M040078	8.03705	https://www.genecards.org/cgi-bin/carddisp.pl?gene=SLC8A1
PARG	Poly(ADP-Ribose) Glycohydrolase	Protein Coding	Q86W56	48	GC10M049818	8.03559	https://www.genecards.org/cgi-bin/carddisp.pl?gene=PARG
FOSL1	FOS Like 1, AP-1 Transcription Factor Subunit	Protein Coding	P15407	52	GC11M109271	8.02464	https://www.genecards.org/cgi-bin/carddisp.pl?gene=FOSL1
SLC2A4	Solute Carrier Family 2 Member 4	Protein Coding	P14672	53	GC17P012995	8.0197	https://www.genecards.org/cgi-bin/carddisp.pl?gene=SLC2A4
CREB3L1	CAMP Responsive Element Binding Protein 3 Like 1	Protein Coding	Q96BA8	49	GC11P046839	8.01723	https://www.genecards.org/cgi-bin/carddisp.pl?gene=CREB3L1
FGF1	Fibroblast Growth Factor 1	Protein Coding	P05230	54	GC05M142555	8.01346	https://www.genecards.org/cgi-bin/carddisp.pl?gene=FGF1
ROCK1	Rho Associated Coiled-Coil Containing Protein Kinase 1	Protein Coding	Q13464	56	GC18M020946	8.00774	https://www.genecards.org/cgi-bin/carddisp.pl?gene=ROCK1
XIAP	X-Linked Inhibitor Of Apoptosis	Protein Coding	P98170	58	GC0XP123859	8.007	https://www.genecards.org/cgi-bin/carddisp.pl?gene=XIAP
DNM2	Dynamin 2	Protein Coding	P50570	56	GC19P010718	8.00447	https://www.genecards.org/cgi-bin/carddisp.pl?gene=DNM2
MSR1	Macrophage Scavenger Receptor 1	Protein Coding	P21757	52	GC08M016107	8.00046	https://www.genecards.org/cgi-bin/carddisp.pl?gene=MSR1
NCF4	Neutrophil Cytosolic Factor 4	Protein Coding	Q15080	54	GC22P036860	7.99812	https://www.genecards.org/cgi-bin/carddisp.pl?gene=NCF4
DYRK3	Dual Specificity Tyrosine Phosphorylation Regulated Kinase 3	Protein Coding	O43781	46	GC01P206636	7.99124	https://www.genecards.org/cgi-bin/carddisp.pl?gene=DYRK3
CIRBP	Cold Inducible RNA Binding Protein	Protein Coding	Q14011	44	GC19P001259	7.98823	https://www.genecards.org/cgi-bin/carddisp.pl?gene=CIRBP
TJP1	Tight Junction Protein 1	Protein Coding	Q07157	51	GC15M029699	7.97931	https://www.genecards.org/cgi-bin/carddisp.pl?gene=TJP1
GCK	Glucokinase	Protein Coding	P35557	56	GC07M044807	7.97338	https://www.genecards.org/cgi-bin/carddisp.pl?gene=GCK
PVALB	Parvalbumin	Protein Coding	P20472	46	GC22M036800	7.96621	https://www.genecards.org/cgi-bin/carddisp.pl?gene=PVALB
NDUFAF1	NADH:Ubiquinone Oxidoreductase Complex Assembly Factor 1	Protein Coding	Q9Y375	48	GC15M041387	7.96461	https://www.genecards.org/cgi-bin/carddisp.pl?gene=NDUFAF1
PTH	Parathyroid Hormone	Protein Coding	P01270	52	GC11M013492	7.95975	https://www.genecards.org/cgi-bin/carddisp.pl?gene=PTH
SLC4A1	Solute Carrier Family 4 Member 1 (Diego Blood Group)	Protein Coding	P02730	55	GC17M060986	7.95624	https://www.genecards.org/cgi-bin/carddisp.pl?gene=SLC4A1
TACR1	Tachykinin Receptor 1	Protein Coding	P25103	50	GC02M075359	7.9479	https://www.genecards.org/cgi-bin/carddisp.pl?gene=TACR1
CCN2	Cellular Communication Network Factor 2	Protein Coding	P29279	53	GC06M131948	7.94642	https://www.genecards.org/cgi-bin/carddisp.pl?gene=CCN2
ALKBH2	AlkB Homolog 2, Alpha-Ketoglutarate Dependent Dioxygenase	Protein Coding	Q6NS38	42	GC12M109088	7.94284	https://www.genecards.org/cgi-bin/carddisp.pl?gene=ALKBH2
CYB5R3	Cytochrome B5 Reductase 3	Protein Coding	P00387	52	GC22M068214	7.93804	https://www.genecards.org/cgi-bin/carddisp.pl?gene=CYB5R3
SMAD2	SMAD Family Member 2	Protein Coding	Q15796	59	GC18M047809	7.93019	https://www.genecards.org/cgi-bin/carddisp.pl?gene=SMAD2
FGF7	Fibroblast Growth Factor 7	Protein Coding	P21781	50	GC15P049423	7.92736	https://www.genecards.org/cgi-bin/carddisp.pl?gene=FGF7
SLC1A3	Solute Carrier Family 1 Member 3	Protein Coding	P43003	55	GC05P036660	7.92256	https://www.genecards.org/cgi-bin/carddisp.pl?gene=SLC1A3
BIRC5	Baculoviral IAP Repeat Containing 5	Protein Coding	O15392	52	GC17P078214	7.91701	https://www.genecards.org/cgi-bin/carddisp.pl?gene=BIRC5
STK24	Serine/Threonine Kinase 24	Protein Coding	Q9Y6E0	50	GC13M098445	7.91653	https://www.genecards.org/cgi-bin/carddisp.pl?gene=STK24
AMBP	Alpha-1-Microglobulin/Bikunin Precursor	Protein Coding	P02760	50	GC09M114060	7.91346	https://www.genecards.org/cgi-bin/carddisp.pl?gene=AMBP
NDUFA1	NADH:Ubiquinone Oxidoreductase Subunit A1	Protein Coding	O15239	50	GC0XP119871	7.90944	https://www.genecards.org/cgi-bin/carddisp.pl?gene=NDUFA1
PPP1R12A	Protein Phosphatase 1 Regulatory Subunit 12A	Protein Coding	O14974	51	GC12M079773	7.90257	https://www.genecards.org/cgi-bin/carddisp.pl?gene=PPP1R12A
PC	Pyruvate Carboxylase	Protein Coding	P11498	54	GC11M066848	7.90167	https://www.genecards.org/cgi-bin/carddisp.pl?gene=PC
JUND	JunD Proto-Oncogene, AP-1 Transcription Factor Subunit	Protein Coding	P17535	48	GC19M018279	7.89412	https://www.genecards.org/cgi-bin/carddisp.pl?gene=JUND
NDUFA4	NDUFA4 Mitochondrial Complex Associated	Protein Coding	O00483	49	GC07M010938	7.87986	https://www.genecards.org/cgi-bin/carddisp.pl?gene=NDUFA4
CACNA1S	Calcium Voltage-Gated Channel Subunit Alpha1 S	Protein Coding	Q13698	56	GC01M201008	7.87778	https://www.genecards.org/cgi-bin/carddisp.pl?gene=CACNA1S
UBB	Ubiquitin B	Protein Coding	P0CG47	51	GC17P016380	7.87697	https://www.genecards.org/cgi-bin/carddisp.pl?gene=UBB
TREX1	Three Prime Repair Exonuclease 1	Protein Coding	Q9NSU2	48	GC03P051558	7.86675	https://www.genecards.org/cgi-bin/carddisp.pl?gene=TREX1
PPIG	Peptidylprolyl Isomerase G	Protein Coding	Q13427	48	GC02P169584	7.85803	https://www.genecards.org/cgi-bin/carddisp.pl?gene=PPIG
CDK6	Cyclin Dependent Kinase 6	Protein Coding	Q00534	58	GC07M092604	7.85217	https://www.genecards.org/cgi-bin/carddisp.pl?gene=CDK6
WRN	WRN RecQ Like Helicase	Protein Coding	Q14191	53	GC08P031033	7.84753	https://www.genecards.org/cgi-bin/carddisp.pl?gene=WRN
SLC7A1	Solute Carrier Family 7 Member 1	Protein Coding	P30825	49	GC13M029509	7.84416	https://www.genecards.org/cgi-bin/carddisp.pl?gene=SLC7A1
VASP	Vasodilator Stimulated Phosphoprotein	Protein Coding	P50552	50	GC19P083487	7.83328	https://www.genecards.org/cgi-bin/carddisp.pl?gene=VASP
TAC1	Tachykinin Precursor 1	Protein Coding	P20366	47	GC07P097734	7.83251	https://www.genecards.org/cgi-bin/carddisp.pl?gene=TAC1
GPX5	Glutathione Peroxidase 5	Protein Coding	O75715	44	GC06P028525	7.82805	https://www.genecards.org/cgi-bin/carddisp.pl?gene=GPX5
ITGAM	Integrin Subunit Alpha M	Protein Coding	P11215	54	GC16P047820	7.82717	https://www.genecards.org/cgi-bin/carddisp.pl?gene=ITGAM
CPOX	Coproporphyrinogen Oxidase	Protein Coding	P36551	50	GC03M098576	7.82552	https://www.genecards.org/cgi-bin/carddisp.pl?gene=CPOX
PEX5	Peroxisomal Biogenesis Factor 5	Protein Coding	P50542	50	GC12P028333	7.82109	https://www.genecards.org/cgi-bin/carddisp.pl?gene=PEX5
HPRT1	Hypoxanthine Phosphoribosyltransferase 1	Protein Coding	P00492	55	GC0XP134460	7.81873	https://www.genecards.org/cgi-bin/carddisp.pl?gene=HPRT1
UCN2	Urocortin 2	Protein Coding	Q96RP3	38	GC03M048561	7.81715	https://www.genecards.org/cgi-bin/carddisp.pl?gene=UCN2
HBEGF	Heparin Binding EGF Like Growth Factor	Protein Coding	Q99075	50	GC05M140332	7.81638	https://www.genecards.org/cgi-bin/carddisp.pl?gene=HBEGF
LPL	Lipoprotein Lipase	Protein Coding	P06858	56	GC08P019901	7.81375	https://www.genecards.org/cgi-bin/carddisp.pl?gene=LPL
SPP1	Secreted Phosphoprotein 1	Protein Coding	P10451	52	GC04P087975	7.79516	https://www.genecards.org/cgi-bin/carddisp.pl?gene=SPP1
FTH1	Ferritin Heavy Chain 1	Protein Coding	P02794	57	GC11M061959	7.79136	https://www.genecards.org/cgi-bin/carddisp.pl?gene=FTH1
PSIP1	PC4 And SRSF1 Interacting Protein 1	Protein Coding	O75475	46	GC09M015464	7.78188	https://www.genecards.org/cgi-bin/carddisp.pl?gene=PSIP1
HDAC6	Histone Deacetylase 6	Protein Coding	Q9UBN7	60	GC0XP048801	7.7756	https://www.genecards.org/cgi-bin/carddisp.pl?gene=HDAC6
NEIL2	Nei Like DNA Glycosylase 2	Protein Coding	Q969S2	45	GC08P011769	7.76775	https://www.genecards.org/cgi-bin/carddisp.pl?gene=NEIL2
TFAM	Transcription Factor A, Mitochondrial	Protein Coding	Q00059	50	GC10P058385	7.76521	https://www.genecards.org/cgi-bin/carddisp.pl?gene=TFAM
TREM2	Triggering Receptor Expressed On Myeloid Cells 2	Protein Coding	Q9NZC2	51	GC06M081112	7.76168	https://www.genecards.org/cgi-bin/carddisp.pl?gene=TREM2
CD44	CD44 Molecule (Indian Blood Group)	Protein Coding	P16070	55	GC11P035139	7.75863	https://www.genecards.org/cgi-bin/carddisp.pl?gene=CD44
CYP3A7	Cytochrome P450 Family 3 Subfamily A Member 7	Protein Coding	P24462	47	GC07M099705	7.75365	https://www.genecards.org/cgi-bin/carddisp.pl?gene=CYP3A7
CCL5	C-C Motif Chemokine Ligand 5	Protein Coding	P13501	50	GC17M035871	7.74067	https://www.genecards.org/cgi-bin/carddisp.pl?gene=CCL5
GUCY1A2	Guanylate Cyclase 1 Soluble Subunit Alpha 2	Protein Coding	P33402	48	GC11M110049	7.73736	https://www.genecards.org/cgi-bin/carddisp.pl?gene=GUCY1A2
MTRR	5-Methyltetrahydrofolate-Homocysteine Methyltransferase Reductase	Protein Coding	Q9UBK8	51	GC05P007851	7.72076	https://www.genecards.org/cgi-bin/carddisp.pl?gene=MTRR
UCN	Urocortin	Protein Coding	P55089	42	GC02M027308	7.72074	https://www.genecards.org/cgi-bin/carddisp.pl?gene=UCN
VCL	Vinculin	Protein Coding	P18206	54	GC10P073995	7.71949	https://www.genecards.org/cgi-bin/carddisp.pl?gene=VCL
GH1	Growth Hormone 1	Protein Coding	P01241	50	GC17M063917	7.70293	https://www.genecards.org/cgi-bin/carddisp.pl?gene=GH1
GPX6	Glutathione Peroxidase 6	Protein Coding	P59796	40	GC06M028503	7.70262	https://www.genecards.org/cgi-bin/carddisp.pl?gene=GPX6
MAF	MAF BZIP Transcription Factor	Protein Coding	O75444	52	GC16M079204	7.69934	https://www.genecards.org/cgi-bin/carddisp.pl?gene=MAF
COA8	Cytochrome C Oxidase Assembly Factor 8	Protein Coding	Q96IL0	38	GC14P112159	7.69578	https://www.genecards.org/cgi-bin/carddisp.pl?gene=COA8
FH	Fumarate Hydratase	Protein Coding	P07954	53	GC01M241499	7.69576	https://www.genecards.org/cgi-bin/carddisp.pl?gene=FH
RUNX2	RUNX Family Transcription Factor 2	Protein Coding	Q13950	53	GC06P104322	7.69336	https://www.genecards.org/cgi-bin/carddisp.pl?gene=RUNX2
ATP5MK	ATP Synthase Membrane Subunit K	Protein Coding	Q96IX5	41	GC10M103397	7.68912	https://www.genecards.org/cgi-bin/carddisp.pl?gene=ATP5MK
GFAP	Glial Fibrillary Acidic Protein	Protein Coding	P14136	55	GC17M061018	7.68528	https://www.genecards.org/cgi-bin/carddisp.pl?gene=GFAP
CSF1	Colony Stimulating Factor 1	Protein Coding	P09603	51	GC01P109911	7.68503	https://www.genecards.org/cgi-bin/carddisp.pl?gene=CSF1
NUDT5	Nudix Hydrolase 5	Protein Coding	Q9UKK9	46	GC10M012165	7.68218	https://www.genecards.org/cgi-bin/carddisp.pl?gene=NUDT5
GSTM4	Glutathione S-Transferase Mu 4	Protein Coding	Q03013	46	GC01P109657	7.67785	https://www.genecards.org/cgi-bin/carddisp.pl?gene=GSTM4
KCNJ2	Potassium Inwardly Rectifying Channel Subfamily J Member 2	Protein Coding	P63252	55	GC17P070168	7.67658	https://www.genecards.org/cgi-bin/carddisp.pl?gene=KCNJ2
IGFBP1	Insulin Like Growth Factor Binding Protein 1	Protein Coding	P08833	50	GC07P048599	7.66543	https://www.genecards.org/cgi-bin/carddisp.pl?gene=IGFBP1
GSTM5	Glutathione S-Transferase Mu 5	Protein Coding	P46439	47	GC01P109711	7.65986	https://www.genecards.org/cgi-bin/carddisp.pl?gene=GSTM5
ADAMTS13	ADAM Metallopeptidase With Thrombospondin Type 1 Motif 13	Protein Coding	Q76LX8	54	GC09P133414	7.65534	https://www.genecards.org/cgi-bin/carddisp.pl?gene=ADAMTS13
PPP5C	Protein Phosphatase 5 Catalytic Subunit	Protein Coding	P53041	52	GC19P083509	7.63565	https://www.genecards.org/cgi-bin/carddisp.pl?gene=PPP5C
ATG9B	Autophagy Related 9B	Protein Coding	Q674R7	42	GC07M151012	7.6268	https://www.genecards.org/cgi-bin/carddisp.pl?gene=ATG9B
SLC25A1	Solute Carrier Family 25 Member 1	Protein Coding	P53007	52	GC22M019569	7.62181	https://www.genecards.org/cgi-bin/carddisp.pl?gene=SLC25A1
CDK1	Cyclin Dependent Kinase 1	Protein Coding	P06493	55	GC10P060772	7.6035	https://www.genecards.org/cgi-bin/carddisp.pl?gene=CDK1
CSNK2A1	Casein Kinase 2 Alpha 1	Protein Coding	P68400	57	GC20M000472	7.59705	https://www.genecards.org/cgi-bin/carddisp.pl?gene=CSNK2A1
ADRB3	Adrenoceptor Beta 3	Protein Coding	P13945	50	GC08M037962	7.59305	https://www.genecards.org/cgi-bin/carddisp.pl?gene=ADRB3
CDH5	Cadherin 5	Protein Coding	P33151	53	GC16P066366	7.5908	https://www.genecards.org/cgi-bin/carddisp.pl?gene=CDH5
CDC25C	Cell Division Cycle 25C	Protein Coding	P30307	54	GC05M138285	7.58696	https://www.genecards.org/cgi-bin/carddisp.pl?gene=CDC25C
F2	Coagulation Factor II, Thrombin	Protein Coding	P00734	57	GC11P046851	7.58539	https://www.genecards.org/cgi-bin/carddisp.pl?gene=F2
TGM2	Transglutaminase 2	Protein Coding	P21980	54	GC20M038127	7.58501	https://www.genecards.org/cgi-bin/carddisp.pl?gene=TGM2
KL	Klotho	Protein Coding	Q9UEF7	54	GC13P033016	7.58068	https://www.genecards.org/cgi-bin/carddisp.pl?gene=KL
ALPP	Alkaline Phosphatase, Placental	Protein Coding	P05187	50	GC02P232378	7.57594	https://www.genecards.org/cgi-bin/carddisp.pl?gene=ALPP
ACAA1	Acetyl-CoA Acyltransferase 1	Protein Coding	P09110	48	GC03M038103	7.56597	https://www.genecards.org/cgi-bin/carddisp.pl?gene=ACAA1
HSPA14	Heat Shock Protein Family A (Hsp70) Member 14	Protein Coding	Q0VDF9	46	GC10P014860	7.55998	https://www.genecards.org/cgi-bin/carddisp.pl?gene=HSPA14
ABCB1	ATP Binding Cassette Subfamily B Member 1	Protein Coding	P08183	58	GC07M087504	7.55511	https://www.genecards.org/cgi-bin/carddisp.pl?gene=ABCB1
TSC2	TSC Complex Subunit 2	Protein Coding	P49815	57	GC16P045943	7.55479	https://www.genecards.org/cgi-bin/carddisp.pl?gene=TSC2
SNAP25	Synaptosome Associated Protein 25	Protein Coding	P60880	56	GC20P010207	7.55479	https://www.genecards.org/cgi-bin/carddisp.pl?gene=SNAP25
IMMT	Inner Membrane Mitochondrial Protein	Protein Coding	Q16891	47	GC02M086144	7.55456	https://www.genecards.org/cgi-bin/carddisp.pl?gene=IMMT
ATF6B	Activating Transcription Factor 6 Beta	Protein Coding	Q99941	45	GC06M032115	7.54886	https://www.genecards.org/cgi-bin/carddisp.pl?gene=ATF6B
PON3	Paraoxonase 3	Protein Coding	Q15166	51	GC07M095359	7.54707	https://www.genecards.org/cgi-bin/carddisp.pl?gene=PON3
ADCY5	Adenylate Cyclase 5	Protein Coding	O95622	54	GC03M123282	7.54651	https://www.genecards.org/cgi-bin/carddisp.pl?gene=ADCY5
CXCL1	C-X-C Motif Chemokine Ligand 1	Protein Coding	P09341	49	GC04P073869	7.54379	https://www.genecards.org/cgi-bin/carddisp.pl?gene=CXCL1
SFPQ	Splicing Factor Proline And Glutamine Rich	Protein Coding	P23246	50	GC01M035176	7.53922	https://www.genecards.org/cgi-bin/carddisp.pl?gene=SFPQ
GAL	Galanin And GMAP Prepropeptide	Protein Coding	P22466	51	GC11P073118	7.53673	https://www.genecards.org/cgi-bin/carddisp.pl?gene=GAL
UQCRQ	Ubiquinol-Cytochrome C Reductase Complex III Subunit VII	Protein Coding	O14949	48	GC05P132866	7.52084	https://www.genecards.org/cgi-bin/carddisp.pl?gene=UQCRQ
PKP2	Plakophilin 2	Protein Coding	Q99959	51	GC12M032790	7.5195	https://www.genecards.org/cgi-bin/carddisp.pl?gene=PKP2
SELENOP	Selenoprotein P	Protein Coding	P49908	42	GC05M042800	7.51728	https://www.genecards.org/cgi-bin/carddisp.pl?gene=SELENOP
SYVN1	Synoviolin 1	Protein Coding	Q86TM6	47	GC11M109220	7.5172	https://www.genecards.org/cgi-bin/carddisp.pl?gene=SYVN1
MICA	MHC Class I Polypeptide-Related Sequence A	Protein Coding	Q29983	45	GC06P031399	7.49607	https://www.genecards.org/cgi-bin/carddisp.pl?gene=MICA
TEK	TEK Receptor Tyrosine Kinase	Protein Coding	Q02763	58	GC09P027109	7.49554	https://www.genecards.org/cgi-bin/carddisp.pl?gene=TEK
NDUFA12	NADH:Ubiquinone Oxidoreductase Subunit A12	Protein Coding	Q9UI09	51	GC12M094898	7.49507	https://www.genecards.org/cgi-bin/carddisp.pl?gene=NDUFA12
PRKD2	Protein Kinase D2	Protein Coding	Q9BZL6	53	GC19M046674	7.488	https://www.genecards.org/cgi-bin/carddisp.pl?gene=PRKD2
HGF	Hepatocyte Growth Factor	Protein Coding	P14210	58	GC07M081699	7.47752	https://www.genecards.org/cgi-bin/carddisp.pl?gene=HGF
EEF2	Eukaryotic Translation Elongation Factor 2	Protein Coding	P13639	55	GC19M003976	7.46547	https://www.genecards.org/cgi-bin/carddisp.pl?gene=EEF2
QDPR	Quinoid Dihydropteridine Reductase	Protein Coding	P09417	53	GC04M017460	7.45791	https://www.genecards.org/cgi-bin/carddisp.pl?gene=QDPR
BECN1	Beclin 1	Protein Coding	Q14457	53	GC17M042810	7.45617	https://www.genecards.org/cgi-bin/carddisp.pl?gene=BECN1
COX8A	Cytochrome C Oxidase Subunit 8A	Protein Coding	P10176	48	GC11P064124	7.45508	https://www.genecards.org/cgi-bin/carddisp.pl?gene=COX8A
HMGCL	3-Hydroxy-3-Methylglutaryl-CoA Lyase	Protein Coding	P35914	52	GC01M023801	7.45358	https://www.genecards.org/cgi-bin/carddisp.pl?gene=HMGCL
ESR2	Estrogen Receptor 2	Protein Coding	Q92731	56	GC14M064084	7.45245	https://www.genecards.org/cgi-bin/carddisp.pl?gene=ESR2
CHGA	Chromogranin A	Protein Coding	P10645	50	GC14P092962	7.4518	https://www.genecards.org/cgi-bin/carddisp.pl?gene=CHGA
CCK	Cholecystokinin	Protein Coding	P06307	48	GC03M042274	7.4484	https://www.genecards.org/cgi-bin/carddisp.pl?gene=CCK
TRAP1	TNF Receptor Associated Protein 1	Protein Coding	Q12931	50	GC16M010658	7.4374	https://www.genecards.org/cgi-bin/carddisp.pl?gene=TRAP1
TRIB3	Tribbles Pseudokinase 3	Protein Coding	Q96RU7	49	GC20P000361	7.40726	https://www.genecards.org/cgi-bin/carddisp.pl?gene=TRIB3
LPA	Lipoprotein(A)	Protein Coding	P08519	46	GC06M160531	7.40478	https://www.genecards.org/cgi-bin/carddisp.pl?gene=LPA
GSTZ1	Glutathione S-Transferase Zeta 1	Protein Coding	O43708	49	GC14P077320	7.40131	https://www.genecards.org/cgi-bin/carddisp.pl?gene=GSTZ1
VKORC1L1	Vitamin K Epoxide Reductase Complex Subunit 1 Like 1	Protein Coding	Q8N0U8	45	GC07P079275	7.39826	https://www.genecards.org/cgi-bin/carddisp.pl?gene=VKORC1L1
ANGPT2	Angiopoietin 2	Protein Coding	O15123	56	GC08M006499	7.39707	https://www.genecards.org/cgi-bin/carddisp.pl?gene=ANGPT2
TALDO1	Transaldolase 1	Protein Coding	P37837	53	GC11P002866	7.395	https://www.genecards.org/cgi-bin/carddisp.pl?gene=TALDO1
EZH2	Enhancer Of Zeste 2 Polycomb Repressive Complex 2 Subunit	Protein Coding	Q15910	60	GC07M148807	7.39183	https://www.genecards.org/cgi-bin/carddisp.pl?gene=EZH2
SLC1A1	Solute Carrier Family 1 Member 1	Protein Coding	P43005	56	GC09P004490	7.38863	https://www.genecards.org/cgi-bin/carddisp.pl?gene=SLC1A1
ZC3H12A	Zinc Finger CCCH-Type Containing 12A	Protein Coding	Q5D1E8	45	GC01P037474	7.37778	https://www.genecards.org/cgi-bin/carddisp.pl?gene=ZC3H12A
TGFB2	Transforming Growth Factor Beta 2	Protein Coding	P61812	58	GC01P218345	7.37354	https://www.genecards.org/cgi-bin/carddisp.pl?gene=TGFB2
RANBP2	RAN Binding Protein 2	Protein Coding	P49792	53	GC02P108719	7.36764	https://www.genecards.org/cgi-bin/carddisp.pl?gene=RANBP2
ARNT	Aryl Hydrocarbon Receptor Nuclear Translocator	Protein Coding	P27540	52	GC01M150809	7.36605	https://www.genecards.org/cgi-bin/carddisp.pl?gene=ARNT
FUS	FUS RNA Binding Protein	Protein Coding	P35637	51	GC16P031180	7.36303	https://www.genecards.org/cgi-bin/carddisp.pl?gene=FUS
BMI1	BMI1 Proto-Oncogene, Polycomb Ring Finger	Protein Coding	P35226	49	GC10P022326	7.35447	https://www.genecards.org/cgi-bin/carddisp.pl?gene=BMI1
ATXN2	Ataxin 2	Protein Coding	Q99700	50	GC12M111443	7.35396	https://www.genecards.org/cgi-bin/carddisp.pl?gene=ATXN2
OGFOD1	2-Oxoglutarate And Iron Dependent Oxygenase Domain Containing 1	Protein Coding	Q8N543	44	GC16P056454	7.34859	https://www.genecards.org/cgi-bin/carddisp.pl?gene=OGFOD1
KMT2B	Lysine Methyltransferase 2B	Protein Coding	Q9UMN6	46	GC19P083157	7.34494	https://www.genecards.org/cgi-bin/carddisp.pl?gene=KMT2B
EDNRB	Endothelin Receptor Type B	Protein Coding	P24530	57	GC13M077895	7.34058	https://www.genecards.org/cgi-bin/carddisp.pl?gene=EDNRB
ANXA2	Annexin A2	Protein Coding	P07355	54	GC15M060347	7.33868	https://www.genecards.org/cgi-bin/carddisp.pl?gene=ANXA2
ATXN3	Ataxin 3	Protein Coding	P54252	52	GC14M115245	7.33851	https://www.genecards.org/cgi-bin/carddisp.pl?gene=ATXN3
ME1	Malic Enzyme 1	Protein Coding	P48163	48	GC06M083210	7.32633	https://www.genecards.org/cgi-bin/carddisp.pl?gene=ME1
SUCLA2	Succinate-CoA Ligase ADP-Forming Subunit Beta	Protein Coding	Q9P2R7	53	GC13M047745	7.32534	https://www.genecards.org/cgi-bin/carddisp.pl?gene=SUCLA2
PPP1R15B	Protein Phosphatase 1 Regulatory Subunit 15B	Protein Coding	Q5SWA1	44	GC01M204604	7.31615	https://www.genecards.org/cgi-bin/carddisp.pl?gene=PPP1R15B
CHEK2	Checkpoint Kinase 2	Protein Coding	O96017	61	GC22M028687	7.31422	https://www.genecards.org/cgi-bin/carddisp.pl?gene=CHEK2
RNASE3	Ribonuclease A Family Member 3	Protein Coding	P12724	46	GC14P020891	7.29191	https://www.genecards.org/cgi-bin/carddisp.pl?gene=RNASE3
REST	RE1 Silencing Transcription Factor	Protein Coding	Q13127	50	GC04P056907	7.27948	https://www.genecards.org/cgi-bin/carddisp.pl?gene=REST
YBX1	Y-Box Binding Protein 1	Protein Coding	P67809	47	GC01P042682	7.27412	https://www.genecards.org/cgi-bin/carddisp.pl?gene=YBX1
GSTO2	Glutathione S-Transferase Omega 2	Protein Coding	Q9H4Y5	48	GC10P104268	7.26304	https://www.genecards.org/cgi-bin/carddisp.pl?gene=GSTO2
FOSB	FosB Proto-Oncogene, AP-1 Transcription Factor Subunit	Protein Coding	P53539	49	GC19P045467	7.2624	https://www.genecards.org/cgi-bin/carddisp.pl?gene=FOSB
HSPG2	Heparan Sulfate Proteoglycan 2	Protein Coding	P98160	54	GC01M021822	7.26068	https://www.genecards.org/cgi-bin/carddisp.pl?gene=HSPG2
TNFSF11	TNF Superfamily Member 11	Protein Coding	O14788	56	GC13P042562	7.25874	https://www.genecards.org/cgi-bin/carddisp.pl?gene=TNFSF11
SORD	Sorbitol Dehydrogenase	Protein Coding	Q00796	54	GC15P045023	7.25496	https://www.genecards.org/cgi-bin/carddisp.pl?gene=SORD
CYP20A1	Cytochrome P450 Family 20 Subfamily A Member 1	Protein Coding	Q6UW02	44	GC02P203238	7.2393	https://www.genecards.org/cgi-bin/carddisp.pl?gene=CYP20A1
NPC1	NPC Intracellular Cholesterol Transporter 1	Protein Coding	O15118	56	GC18M023506	7.2392	https://www.genecards.org/cgi-bin/carddisp.pl?gene=NPC1
SLC25A3	Solute Carrier Family 25 Member 3	Protein Coding	Q00325	51	GC12P098593	7.23431	https://www.genecards.org/cgi-bin/carddisp.pl?gene=SLC25A3
COL2A1	Collagen Type II Alpha 1 Chain	Protein Coding	P02458	57	GC12M047972	7.22476	https://www.genecards.org/cgi-bin/carddisp.pl?gene=COL2A1
MICAL1	Microtubule Associated Monooxygenase, Calponin And LIM Domain Containing 1	Protein Coding	Q8TDZ2	49	GC06M109444	7.22009	https://www.genecards.org/cgi-bin/carddisp.pl?gene=MICAL1
ADA	Adenosine Deaminase	Protein Coding	P00813	58	GC20M044620	7.21136	https://www.genecards.org/cgi-bin/carddisp.pl?gene=ADA
ELK1	ETS Transcription Factor ELK1	Protein Coding	P19419	50	GC0XM047635	7.21033	https://www.genecards.org/cgi-bin/carddisp.pl?gene=ELK1
HDAC9	Histone Deacetylase 9	Protein Coding	Q9UKV0	56	GC07P018086	7.20912	https://www.genecards.org/cgi-bin/carddisp.pl?gene=HDAC9
MBL2	Mannose Binding Lectin 2	Protein Coding	P11226	53	GC10M052760	7.20692	https://www.genecards.org/cgi-bin/carddisp.pl?gene=MBL2
TRIM21	Tripartite Motif Containing 21	Protein Coding	P19474	50	GC11M004384	7.20643	https://www.genecards.org/cgi-bin/carddisp.pl?gene=TRIM21
PPOX	Protoporphyrinogen Oxidase	Protein Coding	P50336	50	GC01P161944	7.20387	https://www.genecards.org/cgi-bin/carddisp.pl?gene=PPOX
KLF4	KLF Transcription Factor 4	Protein Coding	O43474	53	GC09M107484	7.19957	https://www.genecards.org/cgi-bin/carddisp.pl?gene=KLF4
BRF2	BRF2 RNA Polymerase III Transcription Initiation Factor Subunit	Protein Coding	Q9HAW0	44	GC08M037820	7.1925	https://www.genecards.org/cgi-bin/carddisp.pl?gene=BRF2
TSPO	Translocator Protein	Protein Coding	B1AH88	51	GC22P043151	7.18149	https://www.genecards.org/cgi-bin/carddisp.pl?gene=TSPO
RET	Ret Proto-Oncogene	Protein Coding	P07949	61	GC10P043402	7.18124	https://www.genecards.org/cgi-bin/carddisp.pl?gene=RET
SREBF1	Sterol Regulatory Element Binding Transcription Factor 1	Protein Coding	P36956	55	GC17M017810	7.17774	https://www.genecards.org/cgi-bin/carddisp.pl?gene=SREBF1
PSMA7	Proteasome 20S Subunit Alpha 7	Protein Coding	O14818	51	GC20M062136	7.17531	https://www.genecards.org/cgi-bin/carddisp.pl?gene=PSMA7
MMP13	Matrix Metallopeptidase 13	Protein Coding	P45452	57	GC11M102942	7.17504	https://www.genecards.org/cgi-bin/carddisp.pl?gene=MMP13
MGST2	Microsomal Glutathione S-Transferase 2	Protein Coding	Q99735	48	GC04P139665	7.17219	https://www.genecards.org/cgi-bin/carddisp.pl?gene=MGST2
SYNPO2	Synaptopodin 2	Protein Coding	Q9UMS6	44	GC04P118850	7.16596	https://www.genecards.org/cgi-bin/carddisp.pl?gene=SYNPO2
UCN3	Urocortin 3	Protein Coding	Q969E3	42	GC10P005364	7.16554	https://www.genecards.org/cgi-bin/carddisp.pl?gene=UCN3
IRF1	Interferon Regulatory Factor 1	Protein Coding	P10914	53	GC05M132440	7.16444	https://www.genecards.org/cgi-bin/carddisp.pl?gene=IRF1
YY1	YY1 Transcription Factor	Protein Coding	P25490	55	GC14P100238	7.16211	https://www.genecards.org/cgi-bin/carddisp.pl?gene=YY1
IL3	Interleukin 3	Protein Coding	P08700	52	GC05P132060	7.16105	https://www.genecards.org/cgi-bin/carddisp.pl?gene=IL3
PLCG2	Phospholipase C Gamma 2	Protein Coding	P16885	58	GC16P081773	7.15352	https://www.genecards.org/cgi-bin/carddisp.pl?gene=PLCG2
NAGLU	N-Acetyl-Alpha-Glucosaminidase	Protein Coding	P54802	50	GC17P078080	7.15134	https://www.genecards.org/cgi-bin/carddisp.pl?gene=NAGLU
ANG	Angiogenin	Protein Coding	P03950	52	GC14P038248	7.14695	https://www.genecards.org/cgi-bin/carddisp.pl?gene=ANG
SMAD4	SMAD Family Member 4	Protein Coding	Q13485	60	GC18P051028	7.14022	https://www.genecards.org/cgi-bin/carddisp.pl?gene=SMAD4
TP73	Tumor Protein P73	Protein Coding	O15350	52	GC01P003652	7.13625	https://www.genecards.org/cgi-bin/carddisp.pl?gene=TP73
CAMK2A	Calcium/Calmodulin Dependent Protein Kinase II Alpha	Protein Coding	Q9UQM7	59	GC05M150219	7.13434	https://www.genecards.org/cgi-bin/carddisp.pl?gene=CAMK2A
CXCR4	C-X-C Motif Chemokine Receptor 4	Protein Coding	P61073	59	GC02M136114	7.12637	https://www.genecards.org/cgi-bin/carddisp.pl?gene=CXCR4
ACE2	Angiotensin Converting Enzyme 2	Protein Coding	Q9BYF1	56	GC0XM015494	7.1237	https://www.genecards.org/cgi-bin/carddisp.pl?gene=ACE2
CHKA	Choline Kinase Alpha	Protein Coding	P35790	50	GC11M068052	7.11825	https://www.genecards.org/cgi-bin/carddisp.pl?gene=CHKA
CCNA2	Cyclin A2	Protein Coding	P20248	52	GC04M121816	7.11785	https://www.genecards.org/cgi-bin/carddisp.pl?gene=CCNA2
S1PR1	Sphingosine-1-Phosphate Receptor 1	Protein Coding	P21453	52	GC01P101236	7.11146	https://www.genecards.org/cgi-bin/carddisp.pl?gene=S1PR1
SELL	Selectin L	Protein Coding	P14151	49	GC01M169690	7.10445	https://www.genecards.org/cgi-bin/carddisp.pl?gene=SELL
PSEN2	Presenilin 2	Protein Coding	P49810	56	GC01P226870	7.09329	https://www.genecards.org/cgi-bin/carddisp.pl?gene=PSEN2
IL12B	Interleukin 12B	Protein Coding	P29460	52	GC05M159314	7.09174	https://www.genecards.org/cgi-bin/carddisp.pl?gene=IL12B
MAPK7	Mitogen-Activated Protein Kinase 7	Protein Coding	Q13164	54	GC17P076099	7.08897	https://www.genecards.org/cgi-bin/carddisp.pl?gene=MAPK7
NAT2	N-Acetyltransferase 2	Protein Coding	P11245	48	GC08P018391	7.0868	https://www.genecards.org/cgi-bin/carddisp.pl?gene=NAT2
TUBA1B	Tubulin Alpha 1b	Protein Coding	P68363	50	GC12M049127	7.08634	https://www.genecards.org/cgi-bin/carddisp.pl?gene=TUBA1B
SLPI	Secretory Leukocyte Peptidase Inhibitor	Protein Coding	P03973	47	GC20M045252	7.08565	https://www.genecards.org/cgi-bin/carddisp.pl?gene=SLPI
ACACA	Acetyl-CoA Carboxylase Alpha	Protein Coding	Q13085	55	GC17M037084	7.08476	https://www.genecards.org/cgi-bin/carddisp.pl?gene=ACACA
FYN	FYN Proto-Oncogene, Src Family Tyrosine Kinase	Protein Coding	P06241	54	GC06M111660	7.08287	https://www.genecards.org/cgi-bin/carddisp.pl?gene=FYN
ATP5PF	ATP Synthase Peripheral Stalk Subunit F6	Protein Coding	P18859	46	GC21M026064	7.07504	https://www.genecards.org/cgi-bin/carddisp.pl?gene=ATP5PF
HRH2	Histamine Receptor H2	Protein Coding	P25021	50	GC05P175659	7.07186	https://www.genecards.org/cgi-bin/carddisp.pl?gene=HRH2
ADCYAP1R1	ADCYAP Receptor Type I	Protein Coding	P41586	52	GC07P031058	7.06002	https://www.genecards.org/cgi-bin/carddisp.pl?gene=ADCYAP1R1
TNFAIP8L1	TNF Alpha Induced Protein 8 Like 1	Protein Coding	Q8WVP5	39	GC19P004639	7.05961	https://www.genecards.org/cgi-bin/carddisp.pl?gene=TNFAIP8L1
PDGFB	Platelet Derived Growth Factor Subunit B	Protein Coding	P01127	58	GC22M069031	7.05892	https://www.genecards.org/cgi-bin/carddisp.pl?gene=PDGFB
PDYN	Prodynorphin	Protein Coding	P01213	52	GC20M001978	7.05133	https://www.genecards.org/cgi-bin/carddisp.pl?gene=PDYN
PDK1	Pyruvate Dehydrogenase Kinase 1	Protein Coding	Q15118	53	GC02P172555	7.05071	https://www.genecards.org/cgi-bin/carddisp.pl?gene=PDK1
AKT2	AKT Serine/Threonine Kinase 2	Protein Coding	P31751	61	GC19M040230	7.04677	https://www.genecards.org/cgi-bin/carddisp.pl?gene=AKT2
RORA	RAR Related Orphan Receptor A	Protein Coding	P35398	55	GC15M060488	7.03452	https://www.genecards.org/cgi-bin/carddisp.pl?gene=RORA
NDUFAB1	NADH:Ubiquinone Oxidoreductase Subunit AB1	Protein Coding	O14561	48	GC16M024322	7.03367	https://www.genecards.org/cgi-bin/carddisp.pl?gene=NDUFAB1
LGALS3	Galectin 3	Protein Coding	P17931	52	GC14P055124	7.02771	https://www.genecards.org/cgi-bin/carddisp.pl?gene=LGALS3
APOA2	Apolipoprotein A2	Protein Coding	P02652	52	GC01M161222	7.02307	https://www.genecards.org/cgi-bin/carddisp.pl?gene=APOA2
BBC3	BCL2 Binding Component 3	Protein Coding	Q96PG8	46	GC19M047220	7.02253	https://www.genecards.org/cgi-bin/carddisp.pl?gene=BBC3
CFLAR	CASP8 And FADD Like Apoptosis Regulator	Protein Coding	O15519	51	GC02P201341	7.01456	https://www.genecards.org/cgi-bin/carddisp.pl?gene=CFLAR
CACNA1A	Calcium Voltage-Gated Channel Subunit Alpha1 A	Protein Coding	O00555	55	GC19M013206	7.01306	https://www.genecards.org/cgi-bin/carddisp.pl?gene=CACNA1A
